# Supplementary material for: Integrating multi-criteria decision-making with hybrid deep learning for sentiment analysis in recommender systems
Source: PeerJ Comput Sci. 2023 Aug 17;9:e1497. doi: 10.7717/peerj-cs.1497 (PMC10495971; doi:10.7717/peerj-cs.1497)
Supplement: Supplemental Information 1 [file peerj-cs-09-1497-s001.py]

%matplotlib inline
import numpy as np
import pandas as pd
import matplotlib.pyplot as plt
from pandas import DataFrame 
import nltk

from sklearn.neighbors import NearestNeighbors
from sklearn.linear_model import LogisticRegression
from sklearn import neighbors
from scipy.spatial.distance import cosine
from sklearn.metrics import classification_report
from sklearn.metrics import accuracy_score
from sklearn.feature_selection import SelectKBest
from sklearn.feature_extraction.text import CountVectorizer, TfidfTransformer

import re
import string
from wordcloud import WordCloud, STOPWORDS
from sklearn.metrics import mean_squared_error

df = pd.read_csv("reviewsWithHeader.csv")

print(df.columns)
print(df.shape)

Index([u'asin', u'overall', u'reviewText', u'reviewTime', u'reviewerID',
       u'reviewerName', u'summary', u'unixReviewTime', u'HelpfulnessNumerator',
       u'HelpfulnessDenominator'],
      dtype='object')
(477179, 10)


Product based CF

count = df.groupby("asin", as_index=False).count()
mean = df.groupby("asin", as_index=False).mean()

dfMerged = pd.merge(df, count, how='right', on=['asin'])
dfMerged


#rename column
dfMerged["totalReviewers"] = dfMerged["reviewerID_y"]
dfMerged["overallScore"] = dfMerged["overall_x"]
dfMerged["summaryReview"] = dfMerged["summary_x"]

dfNew = dfMerged[['asin','summaryReview','overallScore',"totalReviewers"]]

Selecting products which have more than 50 reviews

dfMerged = dfMerged.sort_values(by='totalReviewers', ascending=False)
dfCount = dfMerged[dfMerged.totalReviewers >= 100]
dfCount


Grouping all the summary Reviews by product ID

dfProductReview = df.groupby("asin", as_index=False).mean()
ProductReviewSummary = dfCount.groupby("asin")["summaryReview"].apply(list)
ProductReviewSummary = pd.DataFrame(ProductReviewSummary)
ProductReviewSummary.to_csv("ProductReviewSummary.csv")


create dataframe with certain columns

df3 = pd.read_csv("ProductReviewSummary.csv")
df3 = pd.merge(df3, dfProductReview, on="asin", how='inner')

df3 = df3[['asin','summaryReview','overall']]

Text Cleaning - Summary column

#function for tokenizing summary
regEx = re.compile('[^a-z]+')
def cleanReviews(reviewText):
    reviewText = reviewText.lower()
    reviewText = regEx.sub(' ', reviewText).strip()
    return reviewText


#reset index and drop duplicate rows
df3["summaryClean"] = df3["summaryReview"].apply(cleanReviews)
df3 = df3.drop_duplicates(['overall'], keep='last')
df3 = df3.reset_index()

reviews = df3["summaryClean"] 
countVector = CountVectorizer(max_features = 300, stop_words='english') 
transformedReviews = countVector.fit_transform(reviews) 

dfReviews = DataFrame(transformedReviews.A, columns=countVector.get_feature_names())
dfReviews = dfReviews.astype(int)

#save 
dfReviews.to_csv("dfReviews.csv")

# First let's create a dataset called X
X = np.array(dfReviews)
 # create train and test
tpercent = 0.9
tsize = int(np.floor(tpercent * len(dfReviews)))
dfReviews_train = X[:tsize]
dfReviews_test = X[tsize:]
#len of train and test
lentrain = len(dfReviews_train)
lentest = len(dfReviews_test)

# KNN classifier to find similar products
print(lentrain)
print(lentest)


neighbor = NearestNeighbors(n_neighbors=3, algorithm='ball_tree').fit(dfReviews_train)

# Let's find the k-neighbors of each point in object X. To do that we call the kneighbors() function on object X.
distances, indices = neighbor.kneighbors(dfReviews_train)

#find most related products
for i in range(lentest):
    a = neighbor.kneighbors([dfReviews_test[i]])
    related_product_list = a[1]

    first_related_product = [item[0] for item in related_product_list]
    first_related_product = str(first_related_product).strip('[]')
    first_related_product = int(first_related_product)
    second_related_product = [item[1] for item in related_product_list]
    second_related_product = str(second_related_product).strip('[]')
    second_related_product = int(second_related_product)
    
    print ("Based on product reviews, for ", df3["asin"][lentrain + i] ," average rating is ",df3["overall"][lentrain + i])
    print ("The first similar product is ", df3["asin"][first_related_product] ," average rating is ",df3["overall"][first_related_product])
    print ("The second similar product is ", df3["asin"][second_related_product] ," average rating is ",df3["overall"][second_related_product])
    print ("-----------------------------------------------------------")


print ("Based on product reviews, for ", df3["asin"][260] ," average rating is ",df3["overall"][260])
print ("The first similar product is ", df3["asin"][first_related_product] ," average rating is ",df3["overall"][first_related_product])
print ("The second similar product is ", df3["asin"][second_related_product] ," average rating is ",df3["overall"][second_related_product])
print ("-----------------------------------------------------------")

('Based on product reviews, for ', 'B00KQBR9FM', ' average rating is ', 4.7450980392156863)
('The first similar product is ', 'B00AO4EKSU', ' average rating is ', 4.0956521739130434)
('The second similar product is ', 'B0030HKJ8I', ' average rating is ', 4.3241379310344827)
-----------------------------------------------------------


Predicting Review Score

df5_train_target = df3["overall"][:lentrain]
df5_test_target = df3["overall"][lentrain:lentrain+lentest]
df5_train_target = df5_train_target.astype(int)
df5_test_target = df5_test_target.astype(int)

n_neighbors = 3
knnclf = neighbors.KNeighborsClassifier(n_neighbors, weights='distance')
knnclf.fit(dfReviews_train, df5_train_target)
knnpreds_test = knnclf.predict(dfReviews_test)

print(classification_report(df5_test_target, knnpreds_test))

             precision    recall  f1-score   support

          3       0.33      0.33      0.33         3
          4       0.92      0.92      0.92        24

avg / total       0.85      0.85      0.85        27

Accuracy of the model

print (accuracy_score(df5_test_target, knnpreds_test))

0.851851851852

print(mean_squared_error(df5_test_target, knnpreds_test))
