# Supplementary material for: Integrating multi-criteria decision-making with hybrid deep learning for sentiment analysis in recommender systems
Source: PeerJ Comput Sci. 2023 Aug 17;9:e1497. doi: 10.7717/peerj-cs.1497 (PMC10495971; doi:10.7717/peerj-cs.1497)
Supplement: Supplemental Information 2 [file peerj-cs-09-1497-s002.csv]

movieId	imdbId	tmdbId
1	0114709	862
2	0113497	8844
3	0113228	15602
4	0114885	31357
5	0113041	11862
6	0113277	949
7	0114319	11860
8	0112302	45325
9	0114576	9091
10	0113189	710
11	0112346	9087
12	0112896	12110
13	0112453	21032
14	0113987	10858
15	0112760	1408
16	0112641	524
17	0114388	4584
18	0113101	5
19	0112281	9273
20	0113845	11517
21	0113161	8012
22	0112722	1710
23	0112401	9691
24	0114168	12665
25	0113627	451
26	0114057	16420
27	0114011	9263
28	0114117	17015
29	0112682	902
30	0115012	37557
31	0112792	9909
32	0114746	63
33	0114952	78802
34	0112431	9598
35	0112637	47018
36	0112818	687
37	0112286	139405
38	0113442	33689
39	0112697	9603
40	0112749	34615
41	0114279	31174
42	0112819	11443
43	0114272	35196
44	0113855	9312
45	0114681	577
46	0113347	11861
47	0114369	807
48	0114148	10530
49	0114916	8391
50	0114814	629
51	0109950	117164
52	0113819	11448
53	0110299	49133
54	0112499	26441
55	0113158	97406
56	0113541	124057
57	0113321	9089
58	0110877	11010
59	0112714	99040
60	0113419	11359
61	0116260	17182
62	0113862	2054
63	0116126	10607
64	0118002	19760
65	0115683	9536
66	0116839	11525
67	0114753	40628
68	0113149	4482
69	0113118	10634
70	0116367	755
71	0113010	11859
72	0113537	28387
73	0113828	48750
74	0115644	20927
75	0115676	36929
76	0114367	9102
77	0113973	124626
78	0112744	27526
79	0116731	9623
80	0112445	46785
81	0114660	400
82	0112379	880
83	0114039	146599
84	0113612	188588
85	0112365	8447
86	0118158	10534
87	0116151	17414
88	0115697	13997
89	0113972	2086
90	0113490	61548
92	0117002	9095
93	0114825	12158
94	0115639	9283
95	0115759	9208
96	0113403	40154
97	0113247	406
98	0111173	45549
99	0113283	63076
100	0115907	11062
101	0115734	13685
102	0117102	47475
103	0118040	2045
104	0116483	9614
105	0112579	688
106	0110251	11907
107	0117110	10874
108	0112646	89333
109	0113276	96357
110	0112573	197
111	0075314	103
112	0113326	33542
113	0115645	43566
114	0113774	71754
115	0112556	43612
116	0112373	51352
117	0115033	16934
118	0116606	10324
119	0114536	78406
120	0117427	55731
121	0106473	32119
122	0103859	11066
123	0109424	11104
124	0114808	37975
125	0116324	2074
126	0110647	27793
127	0111055	44284
128	0110217	290157
129	0114131	110972
130	0112364	32622
131	0113107	73067
132	0113451	11863
133	0114015	55475
134	0114500	124636
135	0116130	9101
136	0113125	123360
137	0113756	5757
138	0113952	39428
139	0114618	124639
140	0118055	9302
141	0115685	11000
142	0094878
143	0113200	249882
144	0112585	16388
145	0112442	9737
146	0112342	30765
147	0112461	10474
148	0112427	22279
149	0109093	30157
150	0112384	568
151	0114287	11780
152	0112288	34996
153	0112462	414
154	0061395	649
155	0112495	1873
156	0112541	5894
157	0109370	1775
158	0112642	8839
159	0112688	20649
160	0112715	10329
161	0112740	8963
162	0109508	26564
163	0112851	8068
164	0112857	8512
165	0112864	1572
166	0112887	13552
167	0113044	259209
168	0113071	6520
169	0113114	9073
170	0113243	10428
171	0113464	17447
172	0113481	9886
173	0113492	9482
174	0113500	19326
175	0113540	9344
176	0113677	9071
177	0113690	8973
178	0107447	15730
179	0113729	47608
180	0113749	2293
181	0113820	9070
182	0113851	68274
183	0110604	48787
184	0110620	34574
185	0113957	1642
186	0113986	11472
187	0114095	36196
188	0114194	11980
189	0114241	58372
190	0114323	32646
191	0114345	10533
192	0114435	56088
193	0114436	10802
194	0114478	10149
195	0114496	18402
196	0114508	9348
197	0114534	139408
198	0114558	281
199	0058450	5967
200	0114666	79593
201	0114663	47939
202	0114702	36834
203	0114682	9090
204	0114781	3512
205	0114798	52856
206	0114805	77350
207	0114887	9560
208	0114898	9804
209	0114928	31611
210	0114938	65796
211	0109340	49805
212	0112602	26258
213	0111579	50797
214	0110882	19155
215	0112471	76
216	0112508	11017
217	0112438	37141
218	0112571	9382
219	0112757	6715
220	0112643	18256
222	0112679	22625
223	0109445	2292
224	0112883	1909
225	0109635	8984
226	0112899	61813
227	0109676	4954
228	0112854	62488
229	0109579	10531
230	0109642	11929
231	0109686	8467
232	0111797	10451
233	0109759	20156
234	0109758	18395
235	0109707	522
236	0113117	397
237	0113097	10525
238	0113028	27985
239	0113198	15789
240	0113303	27303
241	0113089	21183
242	0109771	10954
243	0113199	47867
244	0113234	43475
245	0109906	72031
246	0110057	14275
247	0110005	1024
248	0110066	17207
249	0110116	13701
250	0110006	14819
251	0113360	32631
252	0110099	11777
253	0110148	628
254	0113463	87729
255	0110189	18713
256	0110216	6280
257	0113501	9061
258	0113538	37108
259	0113552	6071
260	0076759	11
261	0110367	9587
262	0113670	19101
263	0110296	49980
264	0109731	17961
265	0103994	18183
266	0110322	4476
267	0110443	11008
268	0110365	47504
269	0107566	32325
270	0110391	43742
271	0113691	28313
272	0110428	11318
273	0109836	3036
274	0113755	40490
275	0110538	24070
276	0110516	8986
277	0110527	10510
278	0113808	17402
279	0113896	38722
280	0113870	8438
281	0110684	11593
282	0110638	1945
283	0113967	39310
284	0117169	109560
285	0106402	56428
286	0113948	63105
287	0110671	131957
288	0110632	241
289	0110737	9058
290	0110729	527
291	0114151	18220
292	0114069	6950
293	0110413	101
294	0114113	63020
295	0114210	2307
296	0110912	680
297	0114084	41478
298	0105652	25296
299	0110889	40156
300	0110932	11450
301	0114129	30304
302	0110963	10452
303	0114214	12106
304	0114296	161495
305	0110907	3586
306	0111495	110
307	0108394	108
308	0111507	109
309	0110769	159185
310	0114268	36357
311	0110965	92769
312	0114571	28033
313	0111333	22586
314	0111112	14334
315	0111255	2636
316	0111282	2164
317	0111070	11395
318	0111161	278
319	0111149	9905
320	0108260	87078
321	0106966	12527
322	0114594	20306
324	0111309	36614
325	0113936	27993
326	0110081	31439
327	0114614	9067
328	0114608	9059
329	0111280	193
330	0114609	25066
331	0111454	46797
332	0114852	12122
333	0114694	11381
334	0111590	32636
335	0114788	36141
336	0114888	95963
337	0108550	1587
338	0114857	9271
339	0114924	2064
340	0111667	19855
341	0109655	60855
342	0110598	236
343	0112435	48287
344	0109040	3049
345	0109045	2759
346	0106339	12635
347	0104779	10497
348	0109348	11382
349	0109444	9331
350	0109446	10731
351	0109484	10464
352	0109504	34152
353	0109506	9495
354	0109450	29973
355	0109813	888
356	0109830	13
357	0109831	712
358	0113305	16295
359	0110091	48992
360	0110093	10879
361	0110167	10660
362	0110213	10714
363	0107472	41647
364	0110357	8587
365	0107426	1689
366	0111686	11596
367	0110475	854
368	0110478	9359
369	0110588	23333
370	0110622	36593
371	0110771	12280
372	0110950	2788
373	0105226	10427
374	0110989	11011
375	0111054	49803
376	0110997	8987
377	0111257	1637
378	0111256	15128
379	0111438	8831
380	0111503	36955
381	0111693	10449
382	0111742	10395
383	0111756	12160
384	0112443	40480
385	0110455	52038
386	0111048	29444
387	0110399	26352
388	0112570	39953
389	0109454	41580
390	0059170	315
391	0110186	22067
392	0108069	18242
393	0111301	11667
394	0112702	32502
395	0112849	267188
396	0113014	28732
397	0113043	75555
398	0113104	42981
399	0113173	278939
400	0113319	291731
401	0113827	226229
402	0114047	203119
403	0112889	172923
404	0109339	316098
405	0110027	8011
406	0109785	171857
407	0113409	2654
408	0109021	18069
409	0109035	19092
410	0106220	2758
411	0111804	38129
412	0106226	10436
413	0109068	13595
414	0109067	46094
415	0106292	9409
416	0109198	11853
417	0109219	16771
418	0106379	46924
419	0106400	11041
420	0109254	306
421	0109279	14522
422	0109297	26203
423	0109303	178
424	0109305	19819
425	0109306	57834
426	0106452	4722
427	0106471	18215
428	0106489	1607
429	0109361	26391
430	0106505	117553
431	0106519	6075
432	0109439	11310
433	0109443	18658
434	0106582	9350
435	0106598	9612
436	0109456	2124
437	0109480	26261
438	0109493	19176
439	0106660	49299
440	0106673	11566
441	0106677	9571
442	0106697	9739
443	0109729	24257
444	0106834	34444
445	0106873	26141
446	0106332	10997
447	0109783	50463
448	0106881	10443
449	0106880	20239
450	0111732	16297
451	0106926	18551
452	0111712	25440
453	0106941	9024
454	0106918	37233
455	0106965	1634
456	0109842	13815
457	0106977	5503
458	0107004	35588
459	0109890	2087
460	0109891	41579
461	0109913	18620
462	0109920	41006
463	0107057	4916
464	0107076	2019
465	0107096	31642
466	0107144	9255
467	0113674	26271
468	0112966	10612
469	0107151	2259
470	0110064	16097
471	0110074	11934
472	0110097	106143
473	0110123	12475
474	0107206	9386
475	0107207	7984
476	0110137	59930
477	0108551	15765
478	0110197	31643
479	0107286	6
480	0107290	329
481	0107302	10909
482	0110265	507
483	0107322	34024
484	0110305	29918
485	0107362	9593
486	0107413	42580
487	0110353	22317
488	0107468	1413
489	0107478	12121
490	0107497	2246
491	0107501	10502
492	0107507	10440
493	0107554	9516
494	0116253	2320
495	0074102	5879
496	0111689	83718
497	0107616	11971
498	0107611	2625
499	0107613	31911
500	0107614	788
501	0107653	21450
502	0110657	11231
503	0110649	41588
504	0110678	10447
505	0110687	31586
506	0107756	9300
507	0107808	9559
508	0107818	9800
509	0107822	713
510	0107840	8291
511	0107889	18133
512	0111003	25557
513	0110939	22588
514	0110955	10872
515	0107943	1245
516	0110971	11858
517	0107969	7007
518	0111001	10467
519	0107978	5550
520	0107977	8005
521	0107983	2088
522	0105275	10412
523	0108000	47889
524	0108002	14534
525	0108026	56583
526	0105032	41878
527	0108052	424
528	0111094	35233
529	0108065	14291
530	0111102	103413
531	0108071	11236
532	0111127	11592
533	0111143	8850
534	0108101	10445
535	0108122	695
536	0111194	43535
537	0111201	12519
538	0108149	23210
539	0108160	858
540	0108162	867
541	0083658	78
542	0108186	13203
543	0108174	10442
544	0108238	11074
545	0089256	33367
546	0108255	9607
547	0111323	17585
548	0111400	9057
549	0108328	20967
550	0111418	10635
551	0107688	9479
552	0108333	10057
553	0108358	11969
554	0111488	41590
555	0108399	319
556	0108515	26408
558	0110763	15139
559	0107779	161158
560	0109226	218473
561	0110259	85247
562	0114906	11446
563	0107002	51980
564	0109403	24405
565	0104029	11655
566	0110623	11800
567	0107315	8223
568	0106408	14587
569	0110363	31504
570	0107349	41653
571	0111709	53185
572	0109828	95743
573	0107225	23637
574	0111252	17600
575	0110366	10897
576	0106878	349394
577	0109120	21352
579	0108059	68806
580	0110892	37345
581	0112651	32562
582	0107642	47507
583	0109382	25403
584	0106678	124304
585	0112572	9066
586	0099785	771
587	0099653	251
588	0103639	812
589	0103064	280
590	0099348	581
591	0114706	80350
592	0096895	268
593	0102926	274
594	0029583	408
595	0101414	10020
596	0032910	10895
597	0100405	114
598	0110719	41043
599	0065214	576
600	0110395	15477
601	0111752	59146
602	0109934	124472
603	0112606	30528
604	0115978
605	0117247	7300
606	0112625	10824
607	0106537	261246
608	0116282	275
609	0116552	25059
610	0082509	11827
611	0116514	8766
612	0117283	23570
613	0116684	47333
614	0110374	54850
615	0070506	51242
616	0065421	10112
617	0113083	4307
618	0118001	46029
619	0116165	32308
620	0102855	88893
621	0107471	52873
623	0113839	123505
624	0112712	340210
625	0090665	44281
626	0117891	28121
627	0113613	12520
628	0117381	1592
629	0114305	166901
630	0115837	36447
631	0115509	19042
632	0114671	38884
633	0112844	47449
634	0114658	36259
635	0116275	41852
636	0113122	40926
637	0117608	9099
638	0113448	2021
639	0116414	61752
640	0116095	10988
641	0111543	11479
642	0117517	398959
643	0117312	287305
644	0116485	339428
645	0113947	12652
647	0115956	10684
648	0117060	954
649	0109028	68445
650	0117071	18989
651	0117788	10801
652	0112257	54285
653	0116136	8840
654	0118026	278978
655	0117117	124625
656	0116168	11107
657	0111787	16417
658	0112509	70934
659	0054189	10363
660	0115591	161070
661	0116683	10539
662	0116287	10543
663	0116768	18414
664	0116269	47502
665	0114787	11902
666	0113720	27098
667	0112536	25087
668	0048473	5801
670	0052572	896
671	0117128	3065
672	0114616	318177
673	0117705	2300
674	0062711	8069
675	0110061	288173
676	0140614	187851
678	0108181	27768
679	0114307	221917
680	0058898	8072
681	0082206	35797
682	0111430	88030
683	0107727	185191
684	0081759	83857
685	0113443	33245
687	0109491	124460
688	0114048	27281
690	0111613	105045
691	0117104	40001
692	0117688	29621
693	0109751	117730
694	0117774	20762
695	0114736	37144
696	0112604	48260
697	0116289	12656
698	0109593	38867
699	0103095	277270
700	0112368	25969
701	0104046	44103
702	0062952	753
703	0115742	43634
704	0117420	9103
705	0115951	90214
706	0117784	29649
707	0117107	10990
708	0117979	8866
709	0095776	12233
710	0115851	23449
711	0116322	36355
712	0109374	37667
713	0110712	90148
714	0112817	922
715	0113362	11876
716	0073778	52633
717	0112546	62364
718	0108500	11687
719	0117108	9304
720	0118114
721	0114103
722	0113270	73183
723	0092123	131232
724	0115963	9100
725	0116448	20759
726	0116827	46063
727	0114894	365371
728	0112701	32513
729	0113429	40651
730	0125877
731	0116508	36915
732	0117260	40507
733	0117500	9802
734	0116405	25697
735	0109592	21588
736	0117998	664
737	0115624	11867
738	0113145	47119
739	0116559	314352
741	0113568	9323
742	0117894	10280
743	0117723	10535
744	0112586	124613
745	0112691	532
746	0040366	26744
747	0117768	16299
748	0115571	10547
749	0031612	245268
750	0057012	935
751	0103926	55613
752	0105737	215107
753	0113849	41007
754	0113188	35645
755	0042644	110465
756	0109381	255546
757	0109688	40751
758	0104606	275096
759	0110480	85778
760	0108211	11101
761	0117331	9826
762	0117765	9879
763	0116833	63564
764	0113280	22621
765	0116669	7095
766	0116594	26890
767	0113211	46732
768	0114494	124633
769	0116992
770	0038426
771	0094265	202425
772	0105201	196940
773	0070820	77771
774	0084898	181083
775	0063715	41225
776	0109191	188589
777	0114122	87190
778	0117951	627
779	0118523	32872
780	0116629	602
781	0117737	14553
782	0116277	9566
783	0116583	10545
784	0115798	9894
785	0116778	11543
786	0116213	9268
787	0113147	52059
788	0117218	9327
789	0100990	123763
790	0111546	81949
791	0113610
792	0093199	42005
793	0106810	124306
794	0111180	183955
795	0111237	44535
796	0072362	44495
797	0103207	78285
798	0116040	11228
799	0116365	10779
800	0116905	26748
801	0116493	38223
802	0117333	9294
803	0118113	49963
804	0117628	11363
805	0117913	1645
806	0115530	31546
807	0114266	77056
808	0115493	36344
809	0116320	18550
810	0116756	11511
812	0109356	172198
813	0116823	34170
814	0112568	281085
815	0114170	109478
816	0117999	124645
818	0118073	12606
819	0108220	69895
820	0049521	35206
821	0112746
822	0104403	151489
823	0061495	4837
824	0110246	12632
825	0116164	9098
826	0112865	282919
827	0112716	124614
828	0115472	18975
829	0116707	11962
830	0116313	2925
831	0114550	28628
832	0117438	3595
833	0116531	9308
834	0117332	92381
835	0116353	18555
836	0115857	12123
837	0117008	10830
838	0116191	3573
839	0115986	10546
840	0116571	18862
841	0053459	31417
842	0117826	9431
843	0113695	124619
844	0108227	297645
845	0111424	48144
846	0113080	46986
847	0115680	144982
848	0117718	47907
849	0116225	10061
850	0112767	36266
851	0115632	549
852	0117918	10478
853	0104109	66634
854	0051980	116690
855	0100840	213917
856	0107575	145925
857	0042054	100914
858	0068646	238
859	0116536
860	0109255	159
861	0104558	11134
862	0116985	88224
864	0114936	132641
865	0114474	42758
866	0115736	9303
867	0115836	23945
868	0101692	37820
869	0116745	22479
870	0119214	9054
871	0116934	241058
872	0109066	11985
873	0075169	10232
874	0113542	59569
875	0110693	410921
876	0106544	38955
877	0116418	110513
878	0112607	114089
879	0120004	11015
880	0116654	9306
881	0116311	12559
882	0117965	58770
884	0114592	124851
885	0115725	3587
886	0115783	10723
887	0120271	56077
888	0113596	19004
889	0109001	101230
890	0094822	253632
891	0113253	10987
892	0117991	44705
893	0117093	20318
894	0024252	43596
895	0105729	79782
896	0111019	26933
897	0035896	27854
898	0032904	981
899	0045152	872
900	0043278	2769
901	0050419	13320
902	0054698	164
903	0052357	426
904	0047396	567
905	0025316	3078
906	0036855	13528
907	0025164	28288
908	0053125	213
909	0053604	284
910	0053291	239
911	0056923	4808
912	0034583	289
913	0033870	963
914	0058385	11113
915	0047437	6620
916	0046250	804
917	0031580	26531
918	0037059	909
919	0032138	630
920	0031381	770
921	0084370	31044
922	0043014	599
923	0033467	15
924	0062622	62
925	0039428	121357
926	0042192	705
927	0032143	22490
928	0032976	223
929	0032484	25670
930	0038787	303
931	0038109	4174
932	0050105	8356
933	0048728	381
934	0042451	20758
935	0045537	29376
936	0031725	1859
937	0050658	18299
938	0051658	17281
939	0052126	64382
940	0029843	10907
941	0032762	32093
942	0037008	1939
943	0039420	22292
944	0029162	3598
945	0027125	3080
946	0035446	198
947	0028010	13562
948	0049261	1712
949	0048028	220
950	0025878	3529
951	0032599	3085
952	0048960	2897
953	0038650	1585
954	0031679	3083
955	0029947	900
956	0034012	43795
957	0017350	85638
958	0036094	50001
959	0025586	43905
960	0038300	22688
961	0027893	23114
962	0032022	26378
963	0041509	40206
964	0039152	22356
965	0026029	260
966	0038235	43488
967	0036241	22613
968	0063350	10331
969	0043265	488
970	0046414	22733
971	0051459	261
972	0047162	57575
973	0033891	32574
974	0029855	22657
975	0029588	76464
976	0022879	22649
977	0027980	176841
979	0114007	125587
980	0093229	39448
981	0118927	52855
982	0048491	39940
983	0113730	172868
984	0117357	85328
985	0117669	124632
986	0116329	11076
987	0118742	63945
988	0116442	58985
989	0114354	890
990	0117011	10861
991	0117039	1770
992	0117473	44465
993	0116635	2033
994	0115678	18203
996	0116830	9333
997	0115847	47260
998	0117603	9400
999	0115438	9401
1000	0115994	12241
1001	0083587	25739
1002	0116167	161806
1003	0116259	11306
1004	0116421	9625
1005	0116000	10680
1006	0115862	6346
1007	0072653	18660
1008	0047977	35115
1009	0072951	14821
1010	0064603	14136
1011	0071607	10869
1012	0050798	22660
1013	0055277	19186
1014	0054195	31102
1015	0107131	6878
1016	0053271	15944
1017	0054357	18444
1018	0059793	20723
1019	0046672	173
1020	0106611	864
1021	0109127	24795
1022	0042332	11224
1023	0063819	81310
1024	0038166	15947
1025	0057546	9078
1026	0041890	29682
1027	0102798	8367
1028	0058331	433
1029	0033563	11360
1030	0076538	11114
1031	0066817	12335
1032	0043274	12092
1033	0082406	10948
1034	0116361	11229
1035	0059742	15121
1036	0095016	562
1037	0104692	10163
1038	0118044	48862
1039	0114597	117036
1040	0117582	47199
1041	0117589	11159
1042	0117887	9591
1043	0117924	30500
1044	0117791	41843
1045	0116928	55058
1046	0115640	10938
1047	0116908	11412
1049	0116409	10586
1050	0116913	42314
1051	0117958	27845
1052	0117400	108365
1053	0117202	23223
1054	0116404	49471
1055	0120107	38153
1056	0116722	25147
1057	0116242	9716
1058	0115600	43777
1059	0117509	454
1060	0117802	10218
1061	0117665	819
1062	0117781	38191
1063	0116714	56830
1064	0115491	11238
1065	0043140	27256
1066	0029546	31530
1067	0028757	66473
1068	0039286	28120
1069	0037101	1834
1070	0044863	26282
1071	0109823	37218
1073	0067992	252
1075	0111622	116356
1076	0055018	16372
1077	0070707	11561
1078	0066808	11302
1079	0095159	623
1080	0079470	583
1081	0084865	12614
1082	0068334	21711
1083	0059243	11575
1084	0061418	475
1085	0052027	11331
1086	0046912	521
1087	0113731	21202
1088	0092890	88
1089	0105236	500
1090	0091763	792
1091	0098627	8491
1092	0103772	402
1093	0101761	10537
1094	0104036	11386
1095	0104348	9504
1096	0084707	15764
1097	0083866	601
1098	0117577	67365
1099	0029992	25842
1100	0099371	2119
1101	0092099	744
1102	0115531	136311
1103	0048545	221
1104	0044081	702
1105	0115885	25750
1106	0116859	17642
1107	0102336
1109	0115870	427043
1110	0115684	146341
1111	0117040	9305
1112	0117284	37616
1113	0115580	11112
1114	0116378	21612
1115	0114472	141210
1116	0113057	102461
1117	0116581	36998
1118	0114622	200383
1119	0112907	116844
1120	0117318	1630
1121	0116422	26626
1122	0114147
1123	0117320	124837
1124	0082846	11816
1125	0072081	11843
1126	0101775	10379
1127	0096754	2756
1128	0080749	790
1129	0082340	1103
1130	0082533	11298
1131	0091288	4480
1132	0091480	4481
1133	0111357
1134	0107274	49688
1135	0081375	10765
1136	0071853	762
1137	0116587	44497
1138	0112777	85588
1139	0116245	278621
1140	0116212	99479
1141	0113328
1142	0116403
1143	0117968	55049
1144	0116886	124829
1145	0117677	79306
1146	0112759	356054
1147	0118147	10548
1148	0108598	531
1149	0110173	104931
1150	0084589	4483
1151	0109781	18919
1152	0040427	31556
1153	0040723	26167
1154	0039881	26174
1155	0092281
1156	0034493	61461
1157	0039004	117500
1158	0026465	218713
1159	0026656	217802
1160	0025799	127973
1161	0078875	659
1162	0069198	30892
1163	0110521	86369
1164	0060304	8074
1165	0115715	124676
1166	0113031
1167	0116059	38554
1168	0115610	49763
1169	0099028	41326
1170	0112483	36555
1171	0103850	10608
1172	0095765	11216
1173	0097108	7452
1174	0109942	64567
1175	0101700	892
1176	0101765	1600
1177	0101811	26561
1178	0050825	975
1179	0099703	18129
1180	0102014	54405
1181	0120121	150823
1183	0116209	409
1184	0102426	38251
1185	0097937	10161
1186	0098724	1412
1187	0105107	41768
1188	0105488	10409
1189	0096257	14285
1190	0101026	2469
1191	0102370	10174
1192	0100332	31225
1193	0073486	510
1194	0078446	11455
1196	0080684	1891
1197	0093779	2493
1198	0082971	85
1199	0088846	68
1200	0090605	679
1201	0060196	429
1202	0094336	13446
1203	0050083	389
1204	0056172	947
1206	0066921	185
1207	0056592	595
1208	0078788	28
1209	0064116	335
1210	0086190	1892
1211	0093191	144
1212	0041959	1092
1213	0099685	769
1214	0078748	348
1215	0106308	766
1216	0095250	175
1217	0089881	11645
1218	0097202	10835
1219	0054215	539
1220	0080455	525
1221	0071562	240
1222	0093058	600
1223	0104361	530
1224	0097499	10705
1225	0086879	279
1226	0045061	3109
1227	0087843	311
1228	0081398	1578
1230	0075686	703
1231	0086197	9549
1232	0079944	1398
1233	0082096	387
1234	0070735	9277
1235	0067185	343
1236	0103130	37291
1237	0050976	490
1238	0085859	11235
1240	0088247	218
1241	0103873	763
1242	0097441	9665
1243	0100519	18971
1244	0079522	696
1245	0100150	379
1246	0097165	207
1247	0061722	37247
1248	0052311	1480
1249	0100263	9322
1250	0050212	826
1251	0056801	422
1252	0071315	829
1253	0043456	828
1254	0040897	3090
1255	0092610	9964
1256	0023969	3063
1257	0088794	13667
1258	0081505	694
1259	0092005	235
1260	0022100	832
1261	0092991	765
1262	0057115	5925
1263	0077416	11778
1264	0082269	4485
1265	0107048	137
1266	0105695	33
1267	0056218	982
1268	0100436	8428
1269	0036613	212
1270	0088763	105
1271	0101921	1633
1272	0066206	11202
1273	0090967	1554
1274	0094625	149
1275	0091203	8009
1276	0061512	903
1277	0099334	11673
1278	0072431	3034
1279	0102536	339
1280	0101640	10404
1281	0032553	914
1282	0032455	756
1283	0044706	288
1284	0038355	910
1285	0097493	2640
1286	0081534	16633
1287	0052618	665
1288	0088258	11031
1289	0085809	11314
1290	0094006	15143
1291	0097576	89
1292	0078841	10322
1293	0083987	783
1295	0096332	10644
1296	0091867	11257
1297	0089886	14370
1298	0084503	12104
1299	0087553	625
1300	0089606	8816
1301	0049223	830
1302	0097351	2323
1303	0073341	983
1304	0064115	642
1305	0087884	655
1306	0101458	10341
1307	0098635	639
1308	0113369	266022
1309	0114089	168450
1310	0116589	30180
1311	0117550	31388
1312	0116293	41801
1313	0116953	66034
1314	0115754	348138
1315	0114093	96288
1316	0115548
1317	0116601	61536
1318	0112537	18762
1319	0107314	331367
1320	0103644	8077
1321	0082010	814
1322	0103678	41671
1323	0085159	27214
1324	0115535	52263
1325	0106262	33519
1326	0083550	16235
1327	0078767	11449
1328	0099030	41848
1329	0071233	25944
1330	0090655	24913
1331	0075704	49126
1332	0092632	32076
1333	0056869	571
1334	0051418	8851
1335	0082083	37843
1336	0101492	32146
1337	0037549	30346
1339	0103874	6114
1340	0026138	229
1341	0074258	13549
1342	0103919	9529
1343	0101540	1598
1344	0055824	11349
1345	0074285	7340
1346	0083722	6217
1347	0087800	377
1348	0013442	653
1349	0091651	28198
1350	0075005	794
1351	0115710	31640
1352	0115495	8744
1353	0117057	25189
1354	0115751	145
1355	0119791	2212
1356	0117731	199
1357	0117631	7863
1358	0117666	12498
1359	0116705	9279
1360	0084116	53234
1361	0117293	17204
1363	0117372	21539
1364	0113557	85589
1365	0117477	12709
1366	0115988	20539
1367	0115433	11674
1368	0042354	199512
1369	0110171	64900
1370	0099423	1573
1371	0079945	152
1372	0102975	174
1373	0098382	172
1374	0084726	154
1375	0088170	157
1376	0092007	168
1377	0103776	364
1378	0096487	11967
1379	0100994	9086
1380	0077631	621
1381	0084021	9037
1382	0100114	10173
1383	0115471	55687
1384	0117773	168535
1385	0105690	8845
1386	0052287	46681
1387	0073195	578
1388	0077766	579
1389	0085750	17692
1390	0117119	17795
1391	0116996	75
1392	0115906	13891
1393	0116695	9390
1394	0093822	378
1395	0094155	10896
1396	0105435	2322
1397	0115633	41240
1398	0116621	26949
1399	0116999	9819
1400	0117691	49799
1401	0116410	31908
1404	0119783	46027
1405	0115641	3179
1406	0112769	1802
1407	0117571	4232
1408	0104691	9361
1409	0117038	2928
1410	0116240	30285
1411	0116477	10549
1412	0117690	58102
1413	0118163	18451
1414	0117091	27265
1415	0118100	49935
1416	0116250	8818
1417	0117364	36758
1419	0067959	36040
1420	0117028	74239
1421	0113212
1422	0119731	9415
1423	0116506	55146
1424	0116640	303693
1425	0119115	12145
1426	0120550	42424
1427	0120390	34314
1428	0112362	2892
1429	0116704	9404
1430	0120414	85242
1431	0118708	9622
1432	0119664	8860
1433	0110425	197537
1434	0123281
1436	0080714	66597
1437	0106535	14832
1438	0118928	9619
1439	0119644	40506
1440	0106266	31000
1441	0106387	4104
1442	0119937	26306
1443	0117907	203829
1444	0109949	43775
1445	0119640	14908
1446	0116790	784
1447	0119225	12489
1448	0116310	168283
1449	0118111	16448
1450	0116754	55936
1453	0118691	17894
1454	0120238	28059
1455	0116565	58911
1456	0119887	17949
1457	0119141	1968
1458	0120357	61563
1459	0118548	66
1460	0120317	20735
1461	0120434	11419
1462	0118042	333165
1463	0120318	25796
1464	0116922	638
1465	0120036	25624
1466	0119008	9366
1467	0117544	60083
1468	0118750	21915
1470	0120014	90928
1471	0118762	50091
1472	0118859	18420
1473	0118702	19952
1474	0119432	9446
1475	0116743	28005
1476	0119951	9403
1477	0119572	27322
1479	0120053	10003
1480	0120152	9311
1482	0118064	11844
1483	0115964	884
1484	0116041	49806
1485	0119528	1624
1486	0117422	88423
1487	0120094	16052
1488	0118972	4477
1489	0118829	24662
1490	0118663	18423
1493	0116931	76996
1495	0120389	6499
1496	0118623	50512
1497	0119013	9405
1498	0119381	12723
1499	0118615	9360
1500	0119229	9434
1501	0116762	118991
1502	0116783	21626
1503	0118541	13982
1504	0113314	93946
1507	0119859	77223
1508	0120366	31465
1509	0118586	12793
1510	0118783	102878
1511	0117050	105763
1513	0120032	9611
1514	0116295	47694
1515	0120461	10357
1516	0115886	9977
1517	0118655	816
1518	0118771	2163
1519	0115760	124680
1520	0115927	16399
1522	0117482	124843
1523	0120383	31017
1524	0105660	24645
1525	0120479	49478
1526	0119109	12499
1527	0119116	18
1528	0116643	68545
1529	0119809	1811
1531	0116920	109614
1532	0120190	60082
1533	0117398	105045
1534	0058985	53023
1535	0119578	64802
1537	0117615	11239
1538	0120087	50850
1539	0120394	15321
1541	0118556	2058
1542	0115744	9450
1543	0118964	125021
1544	0119567	330
1545	0117359	38523
1546	0117561	16375
1547	0120118	33660
1548	0118117	59232
1549	0114303	45671
1550	0120373	17770
1551	0118787	15170
1552	0118880	1701
1553	0116834	201445
1554	0114134	26422
1555	0112951	124642
1556	0120179	1639
1557	0117724	49235
1558	0117775	106129
1559	0113968	291634
1561	0118127	107743
1562	0118688	415
1563	0119019	47686
1564	0120034	65889
1565	0116502	11103
1566	0119282	11970
1567	0119502	34941
1568	0116949	407992
1569	0119738	8874
1570	0105569	17991
1571	0115856	11956
1572	0057345	266
1573	0119094	754
1574	0119098	37567
1575	0116384	43771
1577	0117076	124834
1578	0113425	249358
1579	0116334	111367
1580	0119654	607
1581	0119848	18080
1582	0120512	38225
1583	0120133	17834
1584	0118884	686
1585	0116930	65046
1586	0119173	4421
1587	0082198	9387
1588	0119190	10603
1589	0118887	2142
1590	0119081	8413
1591	0120177	10336
1592	0118570	20737
1593	0119896	9413
1594	0119361	14585
1595	0119152	18519
1596	0118818	49462
1597	0118883	8834
1598	0118966	9458
1599	0120207	8854
1600	0120112	38295
1601	0119311	22073
1602	0119509	37244
1603	0119675	4961
1604	0119695	9416
1605	0119086	26180
1606	0119484	17832
1608	0118571	9772
1609	0118531	6072
1610	0099810	1669
1611	0102494	468
1612	0119465	32519
1613	0120197	108401
1614	0119360	10806
1615	0119051	9433
1616	0119874	6623
1617	0119488	2118
1619	0120102	978
1620	0119468	9437
1621	0120169	29461
1622	0119457	56651
1623	0120524	10351
1624	0120323	66588
1625	0119174	2649
1626	0119123	14289
1627	0120399	10155
1628	0119557	75250
1629	0119632	20457
1630	0123953
1631	0118647	18355
1632	0120151	33657
1633	0120402	55306
1635	0119349	68924
1636	0120192	36434
1639	0118842	2255
1640	0119326	28353
1641	0119164	9427
1642	0116631	172545
1643	0119280	17589
1644	0119345	3597
1645	0118971	1813
1646	0120029	36797
1647	0119906	12628
1648	0119324	33344
1649	0119107	25099
1650	0120481	45019
1651	0120303	63437
1652	0120539	62422
1653	0119177	782
1654	0119095	29911
1655	0119891	9827
1656	0120257	1959
1657	0120529	251481
1658	0119535	8067
1659	0119338	125052
1660	0119080	45153
1661	0119210	10871
1662	0118900	14398
1663	0083131	10890
1664	0117221	99002
1665	0118689	1281
1666	0119327	32332
1667	0119592	9770
1668	0119832	12616
1669	0120275	34838
1670	0120490	14905
1671	0119527	14583
1672	0119978	11975
1673	0118749	4995
1674	0090329	9281
1675	0119365	45928
1676	0120201	563
1677	0118901	61337
1678	0107282	19931
1679	0118836	31535
1680	0120148	10215
1681	0119707	9823
1682	0120382	37165
1683	0120520	45609
1684	0119723	38904
1685	0116592	45565
1686	0119994	9407
1687	0119395	4824
1688	0118617	9444
1689	0120483	9414
1690	0118583	8078
1692	0112318	29938
1693	0118607	11831
1694	0118632	2895
1695	0123385	39177
1696	0118698	19601
1697	0109266	124606
1698	0118764	42832
1699	0118804	22797
1701	0118954	2639
1702	0119137	9574
1703	0119142	10371
1704	0119217	489
1705	0116465	167738
1706	0116490	293820
1707	0119303	9714
1708	0119352	102406
1709	0130073
1710	0116976	170430
1711	0119668	8197
1713	0119715	6283
1714	0117167	279698
1715	0119819	49728
1716	0119845	64562
1717	0120082	4233
1718	0120222	191874
1719	0120255	10217
1720	0128755	438108
1721	0120338	597
1722	0120347	714
1723	0117994	52537
1724	0118230	12799
1725	0119052	62394
1726	0119925	9922
1727	0119314	547
1728	0120521	25994
1729	0119396	184
1730	0119485	9746
1731	0119718	9438
1732	0118715	115
1733	0118566	26941
1734	0119590	27103
1735	0119223	9410
1738	0120881
1739	0118539	32302
1740	0119655	216794
1742	0119988	88863
1743	0129758	154821
1744	0120670	41417
1746	0120820	12538
1747	0120885	586
1748	0118929	2666
1749	0116845	46338
1750	0120478	54007
1752	0120696	11258
1753	0120693	9490
1754	0119099	9411
1755	0120122	25719
1756	0118643	9033
1757	0112913	11220
1759	0119815	21253
1760	0120185	6116
1762	0118956	9457
1764	0128690	281289
1765	0119521	43911
1767	0119734	39424
1768	0119711	44361
1769	0120008	11702
1770	0120594	2923
1771	0119784	12238
1772	0118747	11568
1773	0114690	41577
1774	0133090
1776	0120707	66894
1777	0120888	11003
1779	0120184	10153
1780	0118662	49645
1781	0116379	47112
1782	0119548	102732
1783	0120782	30949
1784	0119822	2898
1785	0099939	9558
1787	0145302	83593
1788	0119656	320011
1789	0114322
1791	0119594	26269
1792	0120873	11808
1793	0120491	6970
1794	0119574	47452
1795	0112619	18205
1796	0140282	36943
1797	0120661	21736
1798	0118744	17941
1799	0120241	10668
1801	0120744	9313
1804	0120769	42807
1805	0120890	617
1806	0125454	36568
1807	0120642	37272
1809	0119250	5910
1810	0119942	9440
1811	0119780	53092
1812	0120510	32911
1814	0120793	44308
1815	0119049	124821
1816	0124179	32456
1817	0119560	93350
1819	0120219	62695
1820	0120108	32144
1821	0120772	17127
1822	0120645	40688
1824	0119305	17133
1825	0119905	19848
1826	0120598	17644
1827	0124295	1774
1829	0118851	30265
1830	0119139
1831	0120738	2157
1832	0119272	70581
1833	0120749	8838
1834	0120176	29193
1835	0120632	795
1836	0120728	16980
1837	0120773	27472
1839	0120765	47881
1840	0124718	9469
1841	0119196	12488
1842	0118229	98499
1843	0120213	81367
1844	0118819	267
1845	0120906	16148
1846	0119792	21252
1847	0117443	73135
1848	0118755	9449
1849	0119947	6264
1850	0130019	90414
1851	0119508	188870
1852	0118727	215373
1853	0118577	78149
1854	0120723	15513
1855	0120725	31220
1856	0138563	13907
1857	0119987	29825
1858	0117786	10622
1859	0120265	30020
1860	0119448	17139
1861	0118785	34582
1862	0120841	10216
1863	0120742	9771
1864	0120838	24560
1865	0141986	76330
1866	0120609	9448
1867	0120856	38618
1869	0120610	18316
1870	0118925	78373
1871	0119952	77514
1872	0113184	49474
1873	0119683	4415
1874	0120211	39467
1875	0118866	55561
1876	0120647	8656
1877	0145048	209345
1878	0120531	58680
1879	0125128	35161
1880	0119506	35796
1881	0120800	18937
1882	0120685	929
1883	0118798	9452
1884	0120669	1878
1885	0120777	9844
1886	0131436	40505
1887	0119053	14342
1888	0119313	9715
1889	0119375	26610
1890	0119547	20064
1891	0120401	40961
1892	0120787	1965
1893	0116692	312
1894	0120828	6068
1895	0127723	15037
1896	0118894	50043
1897	0139362	37636
1898	0119494	17044
1899	0125980	60951
1900	0118849	21334
1901	0150290	416437
1902	0116141	32284
1903	0126938	51955
1904	0122529	37410
1905	0143614	47481
1906	0119717	53765
1907	0120762	10674
1908	0140508	136134
1909	0120902	846
1910	0126344	12655
1911	0118998	3050
1912	0120780	1389
1913	0073540	11020
1914	0120321	20862
1915	0120443	108548
1916	0118789	9464
1917	0120591	95
1918	0122151	944
1919	0123987	35680
1920	0122718	11551
1921	0138704	473
1922	0140688	102304
1923	0129387	544
1924	0052077	10513
1925	0018578	28966
1926	0019729	65203
1927	0020629	143
1928	0021746	42861
1929	0022958	33680
1930	0023876	56164
1931	0026752	12311
1932	0027698	43277
1933	0029146	43278
1934	0030993	34106
1935	0033729	43266
1936	0035093	27367
1937	0036872	17661
1938	0037884	28580
1939	0036868	887
1940	0039416	33667
1941	0040416	23383
1942	0041113	25430
1943	0044672	27191
1944	0045793	11426
1945	0047296	654
1946	0048356	15919
1947	0055614	1725
1948	0057590	5769
1949	0060665	874
1950	0061811	10633
1951	0063385	17917
1952	0064665	3116
1953	0067116	1051
1954	0075148	1366
1955	0079417	12102
1956	0081283	16619
1957	0082158	9443
1958	0086425	11050
1959	0089755	606
1960	0093389	746
1961	0095953	380
1962	0097239	403
1963	0065063	11485
1964	0067309	466
1965	0087995	13820
1966	0100142	15389
1967	0091369	13597
1968	0088847	2108
1969	0089686	10014
1970	0093629	10072
1971	0095742	10131
1972	0097981	10160
1973	0101917	11284
1974	0080761	4488
1975	0082418	9725
1976	0083972	9728
1977	0087298	9730
1978	0089173	9731
1979	0091080	10225
1980	0095179	10281
1981	0097388	10283
1982	0077651	948
1983	0082495	11281
1984	0085636	10676
1985	0095271	11357
1986	0097474	11361
1987	0081383	36599
1988	0093176	39929
1989	0098136	41828
1990	0105179	41769
1991	0094862	10585
1992	0099253	11186
1993	0103956	11187
1994	0084516	609
1995	0091778	11133
1996	0095889	10306
1997	0070047	9552
1998	0076009	11586
1999	0099528	11587
2000	0093409	941
2001	0097733	942
2002	0104714	943
2003	0087363	927
2004	0099700	928
2005	0089218	9340
2006	0120746	9342
2007	0119910	38509
2008	0117898	60033
2009	0070723	12101
2010	0017136	19
2011	0096874	165
2012	0099088	196
2013	0069113	551
2014	0076054	16084
2015	0054594	17984
2016	0078790	22328
2017	0054649	32611
2018	0034492	3170
2019	0047478	346
2020	0094947	859
2021	0087182	841
2022	0095497	11051
2023	0099674	242
2024	0102757	1411
2025	0119558	9769
2026	0134619	9424
2027	0120741	9835
2028	0120815	857
2029	0137386	17539
2030	0119007	44322
2031	0066728	22777
2032	0066811	20173
2033	0088814	10957
2034	0078869	9570
2035	0062737	16249
2036	0109287	13962
2037	0075807	14612
2038	0077305	19378
2039	0097053	65157
2040	0065566	29228
2041	0082199	19379
2042	0109520	11164
2043	0052722	18887
2044	0082263	40866
2045	0106868	24736
2046	0091059	10122
2047	0061715	24816
2048	0091149	9994
2049	0061749	25445
2050	0080861	12129
2051	0076137	14140
2052	0107120	10439
2053	0104437	11158
2054	0097523	9354
2055	0077698	28736
2056	0056095	34774
2057	0057180	37969
2058	0120768	9631
2059	0120783	9820
2060	0131857	14013
2061	0119165	36606
2062	0120687	96196
2063	0124115	98505
2064	0098213	1779
2065	0089853	10849
2066	0039689	678
2067	0059113	907
2068	0083922	5961
2069	0090203	47908
2070	0086423	42121
2071	0106273	2887
2072	0096734	11974
2073	0089126	20348
2074	0071910	26648
2075	0082736	11911
2076	0090756	793
2077	0089385	35144
2078	0061852	9325
2079	0053994	43037
2080	0048280	10340
2081	0097757	10144
[truncated: 43,844 more rows]
