# Supplementary material for: Integrating multi-criteria decision-making with hybrid deep learning for sentiment analysis in recommender systems
Source: PeerJ Comput Sci. 2023 Aug 17;9:e1497. doi: 10.7717/peerj-cs.1497 (PMC10495971; doi:10.7717/peerj-cs.1497)
Supplement: Supplemental Information 3 [file peerj-cs-09-1497-s003.csv]

id	keywords
862	[{'id': 931, 'name': 'jealousy'}, {'id': 4290, 'name': 'toy'}, {'id': 5202, 'name': 'boy'}, {'id': 6054, 'name': 'friendship'}, {'id': 9713, 'name': 'friends'}, {'id': 9823, 'name': 'rivalry'}, {'id': 165503, 'name': 'boy next door'}, {'id': 170722, 'name': 'new toy'}, {'id': 187065, 'name': 'toy comes to life'}]
8844	[{'id': 10090, 'name': 'board game'}, {'id': 10941, 'name': 'disappearance'}, {'id': 15101, 'name': "based on children's book"}, {'id': 33467, 'name': 'new home'}, {'id': 158086, 'name': 'recluse'}, {'id': 158091, 'name': 'giant insect'}]
15602	[{'id': 1495, 'name': 'fishing'}, {'id': 12392, 'name': 'best friend'}, {'id': 179431, 'name': 'duringcreditsstinger'}, {'id': 208510, 'name': 'old men'}]
31357	[{'id': 818, 'name': 'based on novel'}, {'id': 10131, 'name': 'interracial relationship'}, {'id': 14768, 'name': 'single mother'}, {'id': 15160, 'name': 'divorce'}, {'id': 33455, 'name': 'chick flick'}]
11862	[{'id': 1009, 'name': 'baby'}, {'id': 1599, 'name': 'midlife crisis'}, {'id': 2246, 'name': 'confidence'}, {'id': 4995, 'name': 'aging'}, {'id': 5600, 'name': 'daughter'}, {'id': 10707, 'name': 'mother daughter relationship'}, {'id': 13149, 'name': 'pregnancy'}, {'id': 33358, 'name': 'contraception'}, {'id': 170521, 'name': 'gynecologist'}]
949	[{'id': 642, 'name': 'robbery'}, {'id': 703, 'name': 'detective'}, {'id': 974, 'name': 'bank'}, {'id': 1523, 'name': 'obsession'}, {'id': 3713, 'name': 'chase'}, {'id': 7281, 'name': 'shooting'}, {'id': 9727, 'name': 'thief'}, {'id': 9812, 'name': 'honor'}, {'id': 9826, 'name': 'murder'}, {'id': 9937, 'name': 'suspense'}, {'id': 10051, 'name': 'heist'}, {'id': 10085, 'name': 'betrayal'}, {'id': 1…
11860	[{'id': 90, 'name': 'paris'}, {'id': 380, 'name': 'brother brother relationship'}, {'id': 2072, 'name': 'chauffeur'}, {'id': 9398, 'name': 'long island'}, {'id': 9492, 'name': 'fusion'}, {'id': 33626, 'name': 'millionaire'}]
45325	[]
9091	[{'id': 949, 'name': 'terrorist'}, {'id': 1562, 'name': 'hostage'}, {'id': 1653, 'name': 'explosive'}, {'id': 193533, 'name': 'vice president'}]
710	[{'id': 701, 'name': 'cuba'}, {'id': 769, 'name': 'falsely accused'}, {'id': 1308, 'name': 'secret identity'}, {'id': 2812, 'name': 'computer virus'}, {'id': 3268, 'name': 'secret base'}, {'id': 3272, 'name': 'secret intelligence service'}, {'id': 3278, 'name': 'kgb'}, {'id': 3376, 'name': 'satellite'}, {'id': 3531, 'name': 'special car'}, {'id': 3560, 'name': 'cossack'}, {'id': 3561, 'name': 'el…
9087	[{'id': 833, 'name': 'white house'}, {'id': 840, 'name': 'usa president'}, {'id': 1605, 'name': 'new love'}, {'id': 33476, 'name': 'widower'}, {'id': 211505, 'name': 'wildlife conservation'}]
12110	[{'id': 3633, 'name': 'dracula'}, {'id': 11931, 'name': 'spoof'}]
21032	[{'id': 1994, 'name': 'wolf'}, {'id': 6411, 'name': 'dog-sledding race'}, {'id': 9880, 'name': 'alaska'}, {'id': 15162, 'name': 'dog'}, {'id': 15169, 'name': 'goose'}, {'id': 158175, 'name': 'bear attack'}, {'id': 158370, 'name': 'dog sled'}, {'id': 158371, 'name': 'frozen lake'}]
10858	[{'id': 840, 'name': 'usa president'}, {'id': 2946, 'name': 'presidential election'}, {'id': 4240, 'name': 'watergate scandal'}, {'id': 5565, 'name': 'biography'}, {'id': 6086, 'name': 'government'}, {'id': 6165, 'name': 'historical figure'}]
1408	[{'id': 911, 'name': 'exotic island'}, {'id': 1454, 'name': 'treasure'}, {'id': 1969, 'name': 'map'}, {'id': 3799, 'name': 'ship'}, {'id': 5470, 'name': 'scalp'}, {'id': 12988, 'name': 'pirate'}]
524	[{'id': 383, 'name': 'poker'}, {'id': 726, 'name': 'drug abuse'}, {'id': 1228, 'name': '1970s'}, {'id': 2635, 'name': 'overdose'}, {'id': 33625, 'name': 'illegal prostitution'}]
4584	[{'id': 420, 'name': 'bowling'}, {'id': 818, 'name': 'based on novel'}, {'id': 964, 'name': 'servant'}, {'id': 2755, 'name': 'country life'}, {'id': 7564, 'name': 'jane austen'}, {'id': 10911, 'name': 'inheritance'}, {'id': 11109, 'name': 'military officer'}, {'id': 15060, 'name': 'period drama'}, {'id': 156507, 'name': 'rainstorm'}, {'id': 156510, 'name': 'horse and carriage'}, {'id': 156512, 'n…
5	[{'id': 612, 'name': 'hotel'}, {'id': 613, 'name': "new year's eve"}, {'id': 616, 'name': 'witch'}, {'id': 622, 'name': 'bet'}, {'id': 922, 'name': 'hotel room'}, {'id': 2700, 'name': 'sperm'}, {'id': 12670, 'name': 'los angeles'}, {'id': 160488, 'name': 'hoodlum'}, {'id': 187056, 'name': 'woman director'}, {'id': 198129, 'name': 'episode film'}]
9273	[{'id': 409, 'name': 'africa'}, {'id': 1551, 'name': 'indigenous'}, {'id': 2526, 'name': 'human animal relationship'}, {'id': 5155, 'name': 'bat'}]
11517	[{'id': 380, 'name': 'brother brother relationship'}, {'id': 1552, 'name': 'subway'}, {'id': 14512, 'name': 'new york city'}, {'id': 155735, 'name': 'new york subway'}, {'id': 156120, 'name': 'train robbery'}]
8012	[{'id': 395, 'name': 'gambling'}, {'id': 416, 'name': 'miami'}, {'id': 818, 'name': 'based on novel'}, {'id': 8438, 'name': 'job'}, {'id': 9826, 'name': 'murder'}, {'id': 9935, 'name': 'travel'}, {'id': 10391, 'name': 'mafia'}, {'id': 10594, 'name': 'money'}, {'id': 11061, 'name': 'debt'}, {'id': 11578, 'name': 'mobster'}, {'id': 12094, 'name': 'business'}, {'id': 12396, 'name': 'hollywood'}, {'i…
1710	[{'id': 796, 'name': 'police brutality'}, {'id': 2800, 'name': 'psychology'}, {'id': 4668, 'name': 'police operation'}, {'id': 5430, 'name': 'police protection'}, {'id': 10714, 'name': 'serial killer'}, {'id': 11268, 'name': 'psychologist'}, {'id': 13001, 'name': 'cowardliness'}]
9691	[{'id': 271, 'name': 'competition'}, {'id': 441, 'name': 'assassination'}, {'id': 591, 'name': 'cia'}, {'id': 974, 'name': 'bank'}, {'id': 977, 'name': 'cat'}, {'id': 1666, 'name': 'mexican standoff'}, {'id': 2350, 'name': 'seattle'}, {'id': 2708, 'name': 'hitman'}, {'id': 3045, 'name': 'mission of murder'}, {'id': 3979, 'name': 'hidden camera'}, {'id': 9823, 'name': 'rivalry'}, {'id': 10084, 'na…
12665	[{'id': 7345, 'name': 'dead animal'}, {'id': 11325, 'name': 'shot to death'}, {'id': 18068, 'name': 'teenage boy'}, {'id': 18320, 'name': 'held at gunpoint'}, {'id': 41355, 'name': 'teacher student relationship'}, {'id': 163531, 'name': 'albino'}, {'id': 163533, 'name': 'fainting'}, {'id': 163534, 'name': 'jacobs ladder'}, {'id': 163540, 'name': 'christ allegory'}, {'id': 163543, 'name': 'psionic…
451	[{'id': 30, 'name': 'individual'}, {'id': 549, 'name': 'prostitute'}, {'id': 567, 'name': 'alcohol'}, {'id': 585, 'name': 'casino'}, {'id': 699, 'name': 'love at first sight'}, {'id': 725, 'name': 'lovesickness'}, {'id': 887, 'name': 'film producer'}, {'id': 888, 'name': 'screenwriter'}, {'id': 922, 'name': 'hotel room'}, {'id': 3737, 'name': 'dying and death'}, {'id': 3927, 'name': 'rage and hat…
16420	[{'id': 497, 'name': 'shakespeare'}, {'id': 931, 'name': 'jealousy'}, {'id': 9713, 'name': 'friends'}, {'id': 17982, 'name': 'moor'}]
9263	[{'id': 1228, 'name': '1970s'}, {'id': 5248, 'name': 'female friendship'}, {'id': 10683, 'name': 'coming of age'}, {'id': 170521, 'name': 'gynecologist'}, {'id': 170533, 'name': 'photocopier'}, {'id': 170539, 'name': 'truth or dare'}, {'id': 187056, 'name': 'woman director'}]
17015	[{'id': 1316, 'name': 'captain'}, {'id': 33384, 'name': 'napoleonic wars'}, {'id': 33386, 'name': 'old flame'}, {'id': 33388, 'name': 'admiral'}]
902	[{'id': 402, 'name': 'clone'}, {'id': 1566, 'name': 'dream'}, {'id': 2041, 'name': 'island'}, {'id': 4484, 'name': 'eye'}, {'id': 4565, 'name': 'dystopia'}, {'id': 4995, 'name': 'aging'}, {'id': 6054, 'name': 'friendship'}, {'id': 10084, 'name': 'rescue'}, {'id': 10103, 'name': 'children'}, {'id': 14659, 'name': 'girl'}, {'id': 157955, 'name': 'childhood'}]
37557	[{'id': 964, 'name': 'servant'}, {'id': 2311, 'name': 'cabaret'}, {'id': 2682, 'name': 'shanghai'}, {'id': 2992, 'name': 'diva'}, {'id': 6464, 'name': 'uncle'}, {'id': 11869, 'name': 'mistress'}, {'id': 41277, 'name': 'umbrella'}]
9909	[{'id': 897, 'name': 'rap music'}, {'id': 3436, 'name': 'karate'}, {'id': 6270, 'name': 'high school'}, {'id': 6610, 'name': 'naval officer'}, {'id': 10508, 'name': 'teacher'}, {'id': 155582, 'name': 'amusement park'}]
63	[{'id': 222, 'name': 'schizophrenia'}, {'id': 276, 'name': 'philadelphia'}, {'id': 277, 'name': 'cassandra syndrom'}, {'id': 278, 'name': 'stockholm syndrome'}, {'id': 4379, 'name': 'time travel'}, {'id': 4458, 'name': 'post-apocalyptic'}, {'id': 4565, 'name': 'dystopia'}, {'id': 14675, 'name': 'lethal virus'}, {'id': 15149, 'name': 'monkey'}, {'id': 162801, 'name': 'subterranean'}]
78802	[]
9598	[{'id': 3020, 'name': 'sheep'}, {'id': 4931, 'name': 'pig'}, {'id': 5608, 'name': 'affection'}, {'id': 8082, 'name': 'piglet'}, {'id': 11115, 'name': 'heroism'}, {'id': 11477, 'name': 'talking animal'}, {'id': 18013, 'name': 'separation'}, {'id': 33671, 'name': 'german shepherd'}, {'id': 158019, 'name': 'grandson'}, {'id': 206052, 'name': 'talking pig'}]
47018	[{'id': 392, 'name': 'england'}, {'id': 437, 'name': 'painter'}, {'id': 8997, 'name': 'conscientious objector'}, {'id': 10183, 'name': 'independent film'}, {'id': 13065, 'name': 'soldier'}]
687	[{'id': 378, 'name': 'prison'}, {'id': 570, 'name': 'rape'}, {'id': 1952, 'name': 'socially deprived family'}, {'id': 2060, 'name': 'penalty'}, {'id': 2122, 'name': 'death penalty'}, {'id': 2300, 'name': 'despair'}, {'id': 2501, 'name': 'death row'}, {'id': 2538, 'name': 'begnadigung'}, {'id': 2726, 'name': 'therapist'}, {'id': 2796, 'name': 'self-discovery'}, {'id': 2885, 'name': 'prison cell'},…
139405	[]
33689	[{'id': 13014, 'name': 'orphan'}, {'id': 204353, 'name': 'identical twin'}]
9603	[{'id': 1525, 'name': 'puberty'}, {'id': 6270, 'name': 'high school'}, {'id': 6664, 'name': 'make a match'}, {'id': 7208, 'name': 'spoiled child'}, {'id': 10199, 'name': 'gay interest'}, {'id': 11933, 'name': 'conflict'}, {'id': 187056, 'name': 'woman director'}]
34615	[{'id': 3644, 'name': 'south africa'}]
31174	[{'id': 392, 'name': 'england'}, {'id': 497, 'name': 'shakespeare'}, {'id': 1930, 'name': 'kidnapping'}, {'id': 9826, 'name': 'murder'}, {'id': 13084, 'name': 'king'}]
11443	[{'id': 10594, 'name': 'money'}, {'id': 11254, 'name': 'loss of virginity'}, {'id': 159640, 'name': 'hiding in a dumpster'}, {'id': 159643, 'name': 'mercy killing'}, {'id': 159660, 'name': 'armored truck'}, {'id': 159661, 'name': 'crushed by a car'}]
35196	[{'id': 931, 'name': 'jealousy'}, {'id': 1279, 'name': 'medicine'}, {'id': 2098, 'name': 'fountain'}, {'id': 6148, 'name': 'court'}, {'id': 10329, 'name': 'wealth'}, {'id': 44448, 'name': 'spaniel'}, {'id': 44449, 'name': 'gloves'}]
9312	[{'id': 779, 'name': 'martial arts'}, {'id': 1299, 'name': 'monster'}, {'id': 2041, 'name': 'island'}, {'id': 10292, 'name': 'gore'}, {'id': 10821, 'name': 'sorcerer'}, {'id': 12380, 'name': 'tournament'}, {'id': 14819, 'name': 'violence'}, {'id': 41645, 'name': 'based on video game'}, {'id': 188955, 'name': 'hand to hand combat'}]
577	[{'id': 596, 'name': 'adultery'}, {'id': 1442, 'name': 'winter'}, {'id': 1523, 'name': 'obsession'}, {'id': 2136, 'name': 'television'}, {'id': 6018, 'name': 'new hampshire'}, {'id': 208477, 'name': 'narcissistic personality disorder'}]
11861	[{'id': 1334, 'name': 'wedding vows'}, {'id': 1459, 'name': 'marriage proposal'}, {'id': 2587, 'name': 'married couple'}, {'id': 5773, 'name': 'monogamy'}, {'id': 5999, 'name': 'advice'}, {'id': 6038, 'name': 'marriage'}, {'id': 9470, 'name': 'quilt'}, {'id': 9673, 'name': 'love'}, {'id': 33694, 'name': 'family holiday'}, {'id': 34094, 'name': 'extramarital affair'}, {'id': 164039, 'name': 'grand…
807	[{'id': 476, 'name': 'self-fulfilling prophecy'}, {'id': 703, 'name': 'detective'}, {'id': 1470, 'name': 's.w.a.t.'}, {'id': 2231, 'name': 'drug dealer'}, {'id': 3597, 'name': 'evisceration'}, {'id': 3857, 'name': 'lust and impulsiveness'}, {'id': 3927, 'name': 'rage and hate'}, {'id': 3932, 'name': 'pride and vanity'}, {'id': 4138, 'name': 'immoderateness'}, {'id': 4142, 'name': 'insomnia'}, {'i…
10530	[{'id': 1463, 'name': 'culture clash'}, {'id': 3591, 'name': 'settler'}, {'id': 3691, 'name': 'forbidden love'}, {'id': 4090, 'name': 'colony'}, {'id': 4344, 'name': 'musical'}, {'id': 4542, 'name': 'gold rush'}, {'id': 7376, 'name': 'princess'}, {'id': 9840, 'name': 'romance'}, {'id': 10322, 'name': 'native american'}, {'id': 10336, 'name': 'animation'}, {'id': 160977, 'name': 'virginia'}, {'id'…
8391	[{'id': 1992, 'name': 'professor'}, {'id': 158718, 'name': 'lgbt'}, {'id': 187056, 'name': 'woman director'}]
629	[{'id': 3703, 'name': 'law'}, {'id': 5493, 'name': 'relatives'}, {'id': 14604, 'name': 'theft'}, {'id': 15009, 'name': 'criminal'}, {'id': 18023, 'name': 'criminal mastermind'}, {'id': 18024, 'name': 'hungarian'}, {'id': 18027, 'name': 'sibling'}]
117164	[]
11448	[{'id': 549, 'name': 'prostitute'}, {'id': 2393, 'name': 'adoption'}, {'id': 4130, 'name': 'adoptive father'}, {'id': 5885, 'name': 'childlessness'}, {'id': 6230, 'name': 'looking for birth parents'}, {'id': 8018, 'name': 'adoptive mother'}, {'id': 10183, 'name': 'independent film'}, {'id': 33625, 'name': 'illegal prostitution'}, {'id': 208349, 'name': 'child'}]
49133	[{'id': 10183, 'name': 'independent film'}]
26441	[{'id': 6075, 'name': 'sport'}, {'id': 9963, 'name': 'kids and family'}, {'id': 13042, 'name': 'soccer'}, {'id': 187056, 'name': 'woman director'}]
97406	[{'id': 567, 'name': 'alcohol'}, {'id': 2679, 'name': 'artist'}, {'id': 6027, 'name': 'music'}, {'id': 14964, 'name': 'drug'}, {'id': 33624, 'name': 'band'}]
124057	[]
9089	[{'id': 2672, 'name': 'baltimore'}, {'id': 4543, 'name': 'thanksgiving'}, {'id': 7629, 'name': 'family clan'}, {'id': 155294, 'name': 'family conflict'}, {'id': 171760, 'name': 'generations conflict'}, {'id': 187056, 'name': 'woman director'}]
11010	[{'id': 2041, 'name': 'island'}, {'id': 3344, 'name': 'letter'}, {'id': 4461, 'name': 'postman'}, {'id': 5420, 'name': 'fisherman'}, {'id': 5933, 'name': 'poet'}]
99040	[]
11359	[{'id': 1990, 'name': 'cupboard'}, {'id': 6186, 'name': 'games'}, {'id': 6300, 'name': 'puppet'}, {'id': 33465, 'name': 'parallel world'}, {'id': 187065, 'name': 'toy comes to life'}]
17182	[{'id': 570, 'name': 'rape'}, {'id': 1419, 'name': 'gun'}, {'id': 2801, 'name': 'self-defense'}, {'id': 204959, 'name': 'grieving parents'}]
2054	[{'id': 1233, 'name': 'composer'}, {'id': 1310, 'name': 'mentor'}, {'id': 1635, 'name': 'deaf-mute'}, {'id': 4344, 'name': 'musical'}, {'id': 4488, 'name': 'apprentice'}, {'id': 5289, 'name': 'private life'}, {'id': 6027, 'name': 'music'}, {'id': 158558, 'name': 'disabled'}]
10607	[{'id': 248, 'name': 'date'}, {'id': 398, 'name': 'slang'}, {'id': 898, 'name': 'hip-hop'}, {'id': 4438, 'name': 'cousin'}, {'id': 9755, 'name': 'parody'}, {'id': 10700, 'name': 'hood'}, {'id': 10726, 'name': 'gang'}, {'id': 11514, 'name': 'social satire'}, {'id': 12425, 'name': 'racism'}, {'id': 13142, 'name': 'gangster'}]
19760	[{'id': 2041, 'name': 'island'}, {'id': 5918, 'name': 'painting'}, {'id': 9727, 'name': 'thief'}, {'id': 167868, 'name': 'seasickness'}]
9536	[{'id': 4166, 'name': 'biotope'}, {'id': 4459, 'name': 'vegetarian'}, {'id': 6305, 'name': 'pollution'}]
11525	[{'id': 2157, 'name': 'hacker'}, {'id': 4563, 'name': 'virtual reality'}, {'id': 6104, 'name': 'computer'}, {'id': 9725, 'name': 'sword fight'}]
40628	[]
4482	[{'id': 128, 'name': 'love triangle'}, {'id': 2335, 'name': 'southern france'}, {'id': 2918, 'name': 'estate agent'}, {'id': 3190, 'name': 'menage a trois'}, {'id': 4580, 'name': 'van'}, {'id': 187056, 'name': 'woman director'}]
10634	[{'id': 897, 'name': 'rap music'}, {'id': 970, 'name': 'parent child relationship'}, {'id': 4562, 'name': 'rapper'}, {'id': 8438, 'name': 'job'}]
755	[{'id': 246, 'name': 'dancing'}, {'id': 380, 'name': 'brother brother relationship'}, {'id': 459, 'name': 'sexual obsession'}, {'id': 797, 'name': 'showdown'}, {'id': 798, 'name': 'sheriff'}, {'id': 1664, 'name': 'eroticism'}, {'id': 2483, 'name': 'nudity'}, {'id': 2492, 'name': 'bank robber'}, {'id': 3133, 'name': 'vampire'}, {'id': 3649, 'name': 'holy water'}, {'id': 4063, 'name': 'siege'}, {'i…
11859	[{'id': 258, 'name': 'bomb'}, {'id': 416, 'name': 'miami'}, {'id': 572, 'name': 'sex'}, {'id': 703, 'name': 'detective'}, {'id': 772, 'name': 'handcuffs'}, {'id': 818, 'name': 'based on novel'}, {'id': 1562, 'name': 'hostage'}, {'id': 1812, 'name': 'fbi'}, {'id': 1930, 'name': 'kidnapping'}, {'id': 2808, 'name': 'russian'}, {'id': 3278, 'name': 'kgb'}, {'id': 3713, 'name': 'chase'}, {'id': 4426, …
28387	[{'id': 3616, 'name': 'college'}]
48750	[{'id': 90, 'name': 'paris'}, {'id': 745, 'name': 'nun'}, {'id': 2792, 'name': 'boxer'}, {'id': 10909, 'name': 'lawyer'}, {'id': 11508, 'name': 'jewish'}]
20927	[{'id': 2778, 'name': 'florist'}, {'id': 10235, 'name': 'family relationships'}]
36929	[{'id': 10624, 'name': 'bully'}]
9102	[{'id': 312, 'name': 'man vs machine'}, {'id': 10158, 'name': 'alien planet'}, {'id': 15354, 'name': 'struggle for survival'}]
124626	[]
27526	[{'id': 6381, 'name': 'loss of daughter'}, {'id': 6440, 'name': 'hit-and-run driving '}, {'id': 9748, 'name': 'revenge'}, {'id': 9937, 'name': 'suspense'}, {'id': 10183, 'name': 'independent film'}, {'id': 10614, 'name': 'tragedy'}]
9623	[{'id': 1417, 'name': 'jurors'}, {'id': 1936, 'name': 'blackmail'}, {'id': 3012, 'name': 'court case'}, {'id': 5153, 'name': 'son'}, {'id': 11038, 'name': 'trial'}, {'id': 33519, 'name': 'courtroom'}]
46785	[{'id': 1357, 'name': 'fish'}, {'id': 10594, 'name': 'money'}, {'id': 33648, 'name': 'celebration'}, {'id': 40846, 'name': 'goldfish'}]
400	[{'id': 494, 'name': 'father son relationship'}, {'id': 801, 'name': 'bounty hunter'}, {'id': 1422, 'name': 'boat'}, {'id': 1587, 'name': 'way of life'}, {'id': 1909, 'name': 'coffin'}, {'id': 1977, 'name': 'denver'}, {'id': 2022, 'name': 'godmother'}, {'id': 2340, 'name': 'paranoia'}, {'id': 2708, 'name': 'hitman'}, {'id': 6054, 'name': 'friendship'}, {'id': 6259, 'name': 'psychopath'}, {'id': 9…
880	[{'id': 236, 'name': 'suicide'}, {'id': 240, 'name': 'underdog'}, {'id': 460, 'name': 'free love'}, {'id': 490, 'name': 'philosophy'}, {'id': 570, 'name': 'rape'}, {'id': 791, 'name': 'mentally disabled'}, {'id': 936, 'name': 'loss of mother'}, {'id': 1842, 'name': 'village life'}, {'id': 1956, 'name': 'world war ii'}, {'id': 2383, 'name': 'feminism'}, {'id': 3154, 'name': 'indian summer '}, {'id…
146599	[{'id': 6984, 'name': 'racial segregation'}, {'id': 10235, 'name': 'family relationships'}, {'id': 11004, 'name': 'rural setting'}, {'id': 12532, 'name': 'african american'}]
188588	[]
8447	[{'id': 4034, 'name': 'class society'}, {'id': 7579, 'name': 'rich woman - poor man'}, {'id': 14760, 'name': 'scientist'}, {'id': 182662, 'name': 'naturalist'}, {'id': 208526, 'name': 'insect'}]
10534	[{'id': 2082, 'name': 'sailing trip'}, {'id': 2913, 'name': 'diary'}, {'id': 3180, 'name': 'sailing'}, {'id': 10349, 'name': 'survival'}, {'id': 10683, 'name': 'coming of age'}, {'id': 18068, 'name': 'teenage boy'}, {'id': 46962, 'name': 'discipline'}, {'id': 167836, 'name': 'squall'}, {'id': 167837, 'name': 'sail'}, {'id': 167843, 'name': 'ship captain'}, {'id': 167861, 'name': 'caribbean'}, {'i…
17414	[{'id': 5306, 'name': 'boss'}, {'id': 5572, 'name': 'fistfight'}, {'id': 10624, 'name': 'bully'}, {'id': 14762, 'name': 'orangutan'}, {'id': 158039, 'name': 'hotel manager'}]
13997	[{'id': 169078, 'name': 'nitrous oxide'}, {'id': 169079, 'name': 'candid camera'}, {'id': 169085, 'name': 'double act'}, {'id': 169086, 'name': 'political satire'}, {'id': 169097, 'name': 'crooked politician'}, {'id': 187056, 'name': 'woman director'}]
2086	[{'id': 441, 'name': 'assassination'}, {'id': 477, 'name': 'train station'}, {'id': 6078, 'name': 'politics'}, {'id': 12670, 'name': 'los angeles'}]
61548	[]
9095	[{'id': 964, 'name': 'servant'}, {'id': 1299, 'name': 'monster'}, {'id': 10124, 'name': 'laboratory'}, {'id': 156033, 'name': 'jekyll and hyde'}, {'id': 191009, 'name': 'housemaid'}, {'id': 207928, 'name': '19th century'}]
12158	[{'id': 3133, 'name': 'vampire'}, {'id': 3630, 'name': 'half vampire'}]
9283	[{'id': 155808, 'name': 'hometown'}]
9208	[{'id': 720, 'name': 'helicopter'}, {'id': 1261, 'name': 'river'}, {'id': 1316, 'name': 'captain'}, {'id': 1353, 'name': 'underground'}, {'id': 1666, 'name': 'mexican standoff'}, {'id': 1825, 'name': 'countdown'}, {'id': 3203, 'name': 'pilot'}, {'id': 5572, 'name': 'fistfight'}, {'id': 8122, 'name': 'canyon'}, {'id': 9052, 'name': 'major'}, {'id': 10085, 'name': 'betrayal'}, {'id': 12371, 'name':…
40154	[{'id': 14531, 'name': 'play'}, {'id': 185011, 'name': 'hamlet'}, {'id': 207317, 'name': 'christmas'}, {'id': 207716, 'name': 'actor'}]
406	[{'id': 90, 'name': 'paris'}, {'id': 376, 'name': 'neo-nazi'}, {'id': 379, 'name': 'skinhead'}, {'id': 642, 'name': 'robbery'}, {'id': 796, 'name': 'police brutality'}, {'id': 898, 'name': 'hip-hop'}, {'id': 1419, 'name': 'gun'}, {'id': 1952, 'name': 'socially deprived family'}, {'id': 1974, 'name': 'breakdance'}, {'id': 1975, 'name': 'arabian'}, {'id': 3925, 'name': 'boredom'}, {'id': 9748, 'nam…
45549	[]
63076	[{'id': 2398, 'name': 'narration'}, {'id': 12396, 'name': 'hollywood'}, {'id': 13059, 'name': 'prostitution'}]
11062	[{'id': 417, 'name': 'corruption'}, {'id': 1568, 'name': 'undercover'}, {'id': 1601, 'name': 'war on drugs'}, {'id': 1919, 'name': 'mayor'}, {'id': 2231, 'name': 'drug dealer'}, {'id': 2946, 'name': 'presidential election'}, {'id': 4654, 'name': 'undercover agent'}, {'id': 5340, 'name': 'investigation'}, {'id': 6149, 'name': 'police'}, {'id': 14964, 'name': 'drug'}]
13685	[{'id': 380, 'name': 'brother brother relationship'}, {'id': 642, 'name': 'robbery'}, {'id': 1437, 'name': 'burglar'}, {'id': 2568, 'name': 'language barrier'}, {'id': 2669, 'name': 'motel'}, {'id': 10183, 'name': 'independent film'}, {'id': 10323, 'name': 'psychiatric hospital'}, {'id': 13097, 'name': 'maid'}, {'id': 14604, 'name': 'theft'}, {'id': 15274, 'name': 'nervous breakdown'}, {'id': 187…
47475	[]
2045	[{'id': 1157, 'name': 'wife husband relationship'}, {'id': 1706, 'name': 'experiment'}, {'id': 6149, 'name': 'police'}, {'id': 9826, 'name': 'murder'}, {'id': 9937, 'name': 'suspense'}, {'id': 10937, 'name': 'memory'}, {'id': 160313, 'name': 'forensic'}, {'id': 163114, 'name': 'gunman'}, {'id': 168069, 'name': 'animal experimentation'}]
9614	[{'id': 936, 'name': 'loss of mother'}, {'id': 1872, 'name': 'loss of father'}, {'id': 2702, 'name': 'golf'}, {'id': 6075, 'name': 'sport'}, {'id': 6128, 'name': 'taxes'}]
688	[{'id': 455, 'name': 'farewell'}, {'id': 596, 'name': 'adultery'}, {'id': 699, 'name': 'love at first sight'}, {'id': 1003, 'name': 'photographer'}, {'id': 1157, 'name': 'wife husband relationship'}, {'id': 2029, 'name': 'iowa'}, {'id': 2038, 'name': "love of one's life"}, {'id': 2784, 'name': 'mother role'}, {'id': 3450, 'name': 'bridge'}, {'id': 3451, 'name': 'housewife'}, {'id': 3452, 'name': …
11907	[{'id': 530, 'name': 'prophecy'}, {'id': 3392, 'name': 'voodoo'}, {'id': 9457, 'name': 'single'}, {'id': 13072, 'name': 'falling in love'}, {'id': 187056, 'name': 'woman director'}, {'id': 196682, 'name': 'rich man'}]
10874	[{'id': 2041, 'name': 'island'}, {'id': 4418, 'name': 'pirate gang'}, {'id': 6300, 'name': 'puppet'}, {'id': 6956, 'name': 'treasure hunt'}]
89333	[]
96357	[{'id': 156121, 'name': 'ex-con'}]
197	[{'id': 30, 'name': 'individual'}, {'id': 388, 'name': 'scotland'}, {'id': 930, 'name': 'in love with enemy'}, {'id': 3754, 'name': 'legend'}, {'id': 4097, 'name': 'independence'}, {'id': 6987, 'name': 'idealism'}, {'id': 162845, 'name': 'revolt'}, {'id': 189433, 'name': 'tyranny'}]
103	[{'id': 422, 'name': 'vietnam veteran'}, {'id': 444, 'name': 'taxi'}, {'id': 1523, 'name': 'obsession'}, {'id': 2231, 'name': 'drug dealer'}, {'id': 4225, 'name': 'night shift'}, {'id': 7002, 'name': 'vigilante'}, {'id': 7368, 'name': 'alienation'}, {'id': 9622, 'name': 'misanthrope'}, {'id': 11325, 'name': 'shot to death'}, {'id': 33625, 'name': 'illegal prostitution'}, {'id': 167104, 'name': 'l…
33542	[{'id': 242, 'name': 'new york'}, {'id': 779, 'name': 'martial arts'}, {'id': 1545, 'name': 'supermarket'}, {'id': 2987, 'name': 'gang war'}, {'id': 4640, 'name': 'disabled child'}, {'id': 10726, 'name': 'gang'}, {'id': 13027, 'name': 'wedding'}, {'id': 33461, 'name': 'diamond'}, {'id': 161307, 'name': 'bronx'}, {'id': 179431, 'name': 'duringcreditsstinger'}]
43566	[]
71754	[{'id': 6015, 'name': 'mining'}, {'id': 40897, 'name': 'dance lesson'}, {'id': 164742, 'name': 'coal mining'}, {'id': 188645, 'name': 'bagpipes'}]
43612	[{'id': 12392, 'name': 'best friend'}, {'id': 15016, 'name': 'twins'}, {'id': 17953, 'name': 'country'}, {'id': 177035, 'name': 'identity swap'}, {'id': 187056, 'name': 'woman director'}]
51352	[{'id': 1755, 'name': 'fascism'}, {'id': 2450, 'name': 'auschwitz'}, {'id': 4020, 'name': 'typhus'}, {'id': 4399, 'name': 'victim'}, {'id': 4434, 'name': 'interview'}, {'id': 10360, 'name': 'prejudice'}, {'id': 11728, 'name': 'burglary'}, {'id': 15199, 'name': 'rabbit'}]
16934	[{'id': 212, 'name': 'london england'}, {'id': 351, 'name': 'poison'}, {'id': 9672, 'name': 'based on true story'}, {'id': 9826, 'name': 'murder'}, {'id': 10714, 'name': 'serial killer'}, {'id': 11857, 'name': 'mental institution'}, {'id': 13130, 'name': 'teenager'}, {'id': 15106, 'name': 'psychiatrist'}, {'id': 232550, 'name': 'stepmother'}, {'id': 234682, 'name': 'social misfit'}]
10324	[{'id': 1253, 'name': 'roommate'}, {'id': 9457, 'name': 'single'}, {'id': 9673, 'name': 'love'}, {'id': 10183, 'name': 'independent film'}, {'id': 12392, 'name': 'best friend'}, {'id': 158967, 'name': 'brooklyn bridge'}]
78406	[{'id': 380, 'name': 'brother brother relationship'}, {'id': 7375, 'name': 'twin brother'}, {'id': 10909, 'name': 'lawyer'}, {'id': 155881, 'name': 'estate'}, {'id': 208563, 'name': 'santa barbara california'}]
55731	[{'id': 1668, 'name': 'hawaii'}, {'id': 5657, 'name': 'australia'}, {'id': 10508, 'name': 'teacher'}, {'id': 33885, 'name': 'car'}, {'id': 175976, 'name': 'solar power'}]
32119	[]
11066	[{'id': 2273, 'name': 'role of women'}, {'id': 2336, 'name': 'ladykiller'}, {'id': 3836, 'name': 'success'}, {'id': 6779, 'name': "ladies' man"}, {'id': 7769, 'name': 'chefin'}, {'id': 8642, 'name': 'casanova'}, {'id': 9094, 'name': 'womanizer'}]
11104	[{'id': 1595, 'name': 'ex-girlfriend'}, {'id': 3391, 'name': 'drug smuggle'}, {'id': 5490, 'name': 'girlfriend'}, {'id': 6618, 'name': 'snack bar'}, {'id': 9840, 'name': 'romance'}, {'id': 12354, 'name': 'hong kong'}, {'id': 180294, 'name': 'pineapple'}, {'id': 185265, 'name': 'expiration date'}, {'id': 185266, 'name': 'flight attendant'}]
37975	[]
2074	[{'id': 5498, 'name': 'lsd'}, {'id': 6230, 'name': 'looking for birth parents'}, {'id': 6231, 'name': 'half-brother'}, {'id': 10183, 'name': 'independent film'}]
27793	[{'id': 334, 'name': 'flying'}, {'id': 2343, 'name': 'magic'}]
44284	[{'id': 187056, 'name': 'woman director'}]
290157	[]
110972	[]
32622	[{'id': 10183, 'name': 'independent film'}, {'id': 187056, 'name': 'woman director'}]
73067	[{'id': 5202, 'name': 'boy'}, {'id': 13028, 'name': 'writer'}, {'id': 14985, 'name': 'ireland'}, {'id': 187844, 'name': 'flashback'}, {'id': 208501, 'name': 'troop ship'}]
11863	[{'id': 550, 'name': 'callgirl'}, {'id': 582, 'name': 'san francisco'}, {'id': 5340, 'name': 'investigation'}, {'id': 9826, 'name': 'murder'}]
55475	[{'id': 242, 'name': 'new york'}, {'id': 1625, 'name': 'emigration'}, {'id': 190019, 'name': 'dominican republic'}]
124636	[]
9101	[{'id': 339, 'name': 'submarine'}, {'id': 4410, 'name': 'u.s. navy'}, {'id': 9789, 'name': 'misfit'}]
123360	[{'id': 5565, 'name': 'biography'}]
5757	[{'id': 10180, 'name': 'homosexuality'}, {'id': 10183, 'name': 'independent film'}, {'id': 11800, 'name': 'mockumentary'}]
39428	[{'id': 531, 'name': 'southern usa'}, {'id': 818, 'name': 'based on novel'}, {'id': 10229, 'name': 'singer'}, {'id': 207981, 'name': 'south'}]
124639	[]
9302	[{'id': 238179, 'name': 'skab under tv'}, {'id': 238241, 'name': 'foran'}, {'id': 238242, 'name': 'nederste hylde'}]
11000	[{'id': 237, 'name': 'gay'}, {'id': 824, 'name': 'drag queen'}, {'id': 1013, 'name': 'homophobia'}, {'id': 1196, 'name': 'florida'}, {'id': 1862, 'name': 'coming out'}, {'id': 2944, 'name': 'senator'}, {'id': 6083, 'name': 'politician'}, {'id': 158718, 'name': 'lgbt'}, {'id': 201554, 'name': 'crossdressing'}, {'id': 210608, 'name': '1990s'}]
249882	[{'id': 1262, 'name': 'mountain'}, {'id': 2618, 'name': 'miracle'}, {'id': 10164, 'name': 'apparition'}, {'id': 173644, 'name': 'communism'}, {'id': 178611, 'name': 'virgin mary'}]
16388	[{'id': 9673, 'name': 'love'}, {'id': 10183, 'name': 'independent film'}, {'id': 12392, 'name': 'best friend'}, {'id': 188993, 'name': 'true love'}, {'id': 208725, 'name': 'irish catholic'}]
9737	[{'id': 416, 'name': 'miami'}, {'id': 703, 'name': 'detective'}, {'id': 772, 'name': 'handcuffs'}, {'id': 822, 'name': 'airport'}, {'id': 1666, 'name': 'mexican standoff'}, {'id': 3688, 'name': 'strip club'}, {'id': 4009, 'name': 'witness protection'}, {'id': 9844, 'name': 'car crash'}, {'id': 11730, 'name': 'internal affairs'}, {'id': 12371, 'name': 'gunfight'}, {'id': 14601, 'name': 'explosion'…
30765	[{'id': 478, 'name': 'china'}, {'id': 8531, 'name': 'panda'}, {'id': 8723, 'name': 'poacher'}]
10474	[{'id': 6075, 'name': 'sport'}, {'id': 6496, 'name': 'basketball'}, {'id': 6782, 'name': 'addiction'}, {'id': 9713, 'name': 'friends'}, {'id': 14964, 'name': 'drug'}]
22279	[{'id': 392, 'name': 'england'}, {'id': 818, 'name': 'based on novel'}, {'id': 6344, 'name': 'liverpool'}, {'id': 206032, 'name': 'theatre company'}, {'id': 207883, 'name': '1940s'}]
30157	[{'id': 10183, 'name': 'independent film'}]
568	[{'id': 305, 'name': 'moon'}, {'id': 1196, 'name': 'florida'}, {'id': 1432, 'name': 'nasa'}, {'id': 2345, 'name': 'spaceman'}, {'id': 4776, 'name': 'race against time'}, {'id': 9609, 'name': 'houston'}, {'id': 9672, 'name': 'based on true story'}, {'id': 9882, 'name': 'space'}, {'id': 10084, 'name': 'rescue'}, {'id': 10349, 'name': 'survival'}, {'id': 10617, 'name': 'disaster'}, {'id': 14601, 'na…
11780	[{'id': 388, 'name': 'scotland'}, {'id': 5565, 'name': 'biography'}, {'id': 160279, 'name': '18th century'}, {'id': 208070, 'name': 'highlands'}, {'id': 220446, 'name': 'violent man'}]
34996	[{'id': 242, 'name': 'new york'}, {'id': 490, 'name': 'philosophy'}, {'id': 3133, 'name': 'vampire'}, {'id': 11221, 'name': 'blood'}, {'id': 12105, 'name': 'student'}, {'id': 14819, 'name': 'violence'}]
414	[{'id': 483, 'name': 'riddle'}, {'id': 849, 'name': 'dc comics'}, {'id': 3259, 'name': 'rose'}, {'id': 6969, 'name': 'gotham city'}, {'id': 9104, 'name': 'partner'}, {'id': 9715, 'name': 'superhero'}, {'id': 10486, 'name': 'robin'}, {'id': 10525, 'name': 'broken neck'}, {'id': 11268, 'name': 'psychologist'}, {'id': 14819, 'name': 'violence'}, {'id': 15009, 'name': 'criminal'}, {'id': 33518, 'name…
649	[{'id': 549, 'name': 'prostitute'}, {'id': 596, 'name': 'adultery'}, {'id': 848, 'name': 'double life'}, {'id': 851, 'name': 'dual identity'}, {'id': 931, 'name': 'jealousy'}, {'id': 1157, 'name': 'wife husband relationship'}, {'id': 1411, 'name': 'brothel'}, {'id': 1566, 'name': 'dream'}, {'id': 2316, 'name': "women's sexual identity"}, {'id': 2486, 'name': 'fantasy'}, {'id': 3260, 'name': 'maso…
1873	[{'id': 5499, 'name': 'burma'}, {'id': 5855, 'name': 'rangoon'}, {'id': 13005, 'name': 'doctor'}]
5894	[{'id': 919, 'name': 'smoking'}, {'id': 1901, 'name': 'corner shop'}, {'id': 3170, 'name': 'cigarette'}, {'id': 6357, 'name': 'tobacco'}, {'id': 6458, 'name': 'cigar'}, {'id': 10183, 'name': 'independent film'}]
1775	[]
8839	[{'id': 3335, 'name': 'halloween'}, {'id': 6054, 'name': 'friendship'}, {'id': 6152, 'name': 'supernatural'}, {'id': 6155, 'name': 'afterlife'}, {'id': 9713, 'name': 'friends'}, {'id': 15017, 'name': 'danger'}, {'id': 162846, 'name': 'ghost'}, {'id': 189449, 'name': 'disorder'}, {'id': 193545, 'name': 'young heroes'}, {'id': 202322, 'name': 'imaginary'}, {'id': 206813, 'name': 'supernatural abili…
20649	[{'id': 11505, 'name': 'drug pusher'}, {'id': 13008, 'name': 'train'}, {'id': 14964, 'name': 'drug'}, {'id': 18026, 'name': 'drug lord'}]
10329	[{'id': 690, 'name': 'gorilla'}, {'id': 2521, 'name': 'kongo'}, {'id': 3379, 'name': 'diamond mine'}, {'id': 33461, 'name': 'diamond'}]
8963	[{'id': 339, 'name': 'submarine'}, {'id': 1860, 'name': 'mutiny'}, {'id': 2139, 'name': 'russia'}, {'id': 2534, 'name': 'missile'}, {'id': 3312, 'name': 'nuclear missile'}, {'id': 4123, 'name': 'embassy'}, {'id': 4410, 'name': 'u.s. navy'}, {'id': 4933, 'name': 'battle for power'}, {'id': 6791, 'name': 'torpedo'}, {'id': 162365, 'name': 'military'}, {'id': 198423, 'name': 'moral dilemma'}, {'id':…
26564	[{'id': 1353, 'name': 'underground'}, {'id': 5565, 'name': 'biography'}, {'id': 14893, 'name': 'art'}]
8068	[{'id': 75, 'name': 'gunslinger'}, {'id': 139, 'name': 'anti terror'}, {'id': 502, 'name': 'ambush'}, {'id': 534, 'name': 'mexico'}, {'id': 797, 'name': 'showdown'}, {'id': 953, 'name': 'guitar'}, {'id': 2483, 'name': 'nudity'}, {'id': 2708, 'name': 'hitman'}, {'id': 3458, 'name': 'bartender'}, {'id': 9748, 'name': 'revenge'}, {'id': 10044, 'name': 'tragic hero'}, {'id': 10950, 'name': 'shootout'…
8512	[{'id': 5823, 'name': 'jazz club'}, {'id': 9826, 'name': 'murder'}, {'id': 12670, 'name': 'los angeles'}, {'id': 155790, 'name': 'private detective'}, {'id': 195402, 'name': 'film noir'}, {'id': 207268, 'name': 'neo-noir'}]
1572	[{'id': 258, 'name': 'bomb'}, {'id': 444, 'name': 'taxi'}, {'id': 483, 'name': 'riddle'}, {'id': 642, 'name': 'robbery'}, {'id': 703, 'name': 'detective'}, {'id': 720, 'name': 'helicopter'}, {'id': 1321, 'name': 'gold'}, {'id': 1552, 'name': 'subway'}, {'id': 3799, 'name': 'ship'}, {'id': 5572, 'name': 'fistfight'}, {'id': 6149, 'name': 'police'}, {'id': 9663, 'name': 'sequel'}, {'id': 9758, 'nam…
13552	[{'id': 572, 'name': 'sex'}, {'id': 1664, 'name': 'eroticism'}, {'id': 2483, 'name': 'nudity'}, {'id': 2652, 'name': 'nazis'}, {'id': 9937, 'name': 'suspense'}, {'id': 13017, 'name': 'drifter'}, {'id': 180340, 'name': 'voyeur'}]
259209	[]
6520	[{'id': 3966, 'name': 'camelot'}, {'id': 10466, 'name': 'knight'}, {'id': 10982, 'name': 'king arthur'}, {'id': 177128, 'name': 'excalibur'}, {'id': 177129, 'name': 'knights of the round table'}]
9073	[{'id': 2526, 'name': 'human animal relationship'}, {'id': 4676, 'name': 'whale'}, {'id': 155529, 'name': 'killer whale'}]
10428	[{'id': 293, 'name': 'female nudity'}, {'id': 2157, 'name': 'hacker'}, {'id': 2483, 'name': 'nudity'}, {'id': 2812, 'name': 'computer virus'}, {'id': 4563, 'name': 'virtual reality'}, {'id': 6104, 'name': 'computer'}, {'id': 9835, 'name': 'sexual fantasy'}, {'id': 9864, 'name': 'prank'}, {'id': 11615, 'name': 'internet'}, {'id': 12190, 'name': 'cyberpunk'}, {'id': 13130, 'name': 'teenager'}, {'id…
17447	[{'id': 237, 'name': 'gay'}, {'id': 740, 'name': 'aids'}, {'id': 10181, 'name': 'based on play or musical'}, {'id': 165770, 'name': 'hiv positive'}]
9886	[{'id': 2588, 'name': 'brain'}, {'id': 3321, 'name': 'childhood memory'}, {'id': 4565, 'name': 'dystopia'}, {'id': 6135, 'name': 'pharmaceutical industry'}, {'id': 6566, 'name': 'computer chip'}, {'id': 8662, 'name': 'courier'}, {'id': 10919, 'name': 'cyber'}, {'id': 12190, 'name': 'cyberpunk'}]
9482	[{'id': 934, 'name': 'judge'}, {'id': 4458, 'name': 'post-apocalyptic'}, {'id': 4565, 'name': 'dystopia'}, {'id': 9717, 'name': 'based on comic'}, {'id': 15090, 'name': 'police officer'}, {'id': 18712, 'name': 'based on graphic novel'}, {'id': 160159, 'name': 'frame up'}, {'id': 162988, 'name': 'dystopic future'}, {'id': 180172, 'name': 'framed for murder'}, {'id': 182703, 'name': 'gene'}, {'id':…
19326	[{'id': 6593, 'name': 'stripper'}, {'id': 8881, 'name': 'jury'}, {'id': 9465, 'name': 'jurist'}, {'id': 10183, 'name': 'independent film'}, {'id': 10639, 'name': 'jury duty'}, {'id': 10640, 'name': 'verdict'}]
9344	[{'id': 1525, 'name': 'puberty'}, {'id': 2201, 'name': 'first time'}]
9071	[{'id': 1388, 'name': 'cinema'}, {'id': 10183, 'name': 'independent film'}, {'id': 11614, 'name': 'filmmaker'}]
8973	[{'id': 3419, 'name': 'fanatic'}, {'id': 6152, 'name': 'supernatural'}, {'id': 6333, 'name': 'wizardry'}, {'id': 6506, 'name': 'resurrection'}, {'id': 173162, 'name': 'sect'}, {'id': 221387, 'name': 'occultism'}]
15730	[]
47608	[{'id': 1252, 'name': 'suicide attempt'}, {'id': 3616, 'name': 'college'}, {'id': 10049, 'name': 'teen angst'}, {'id': 41329, 'name': 'mental illness'}, {'id': 187056, 'name': 'woman director'}]
2293	[{'id': 572, 'name': 'sex'}, {'id': 4325, 'name': 'game show'}, {'id': 8631, 'name': 'slacker'}, {'id': 41175, 'name': 'shopping'}, {'id': 157690, 'name': 'mall'}, {'id': 162296, 'name': 'ex-boyfriend ex-girlfriend relationship'}, {'id': 168033, 'name': 'jay and silent bob'}, {'id': 171329, 'name': 'silent man'}, {'id': 171343, 'name': 'coke'}, {'id': 171346, 'name': 'bandleader'}, {'id': 179430,…
9070	[{'id': 10988, 'name': 'based on tv series'}, {'id': 12667, 'name': 'tokusatsu'}, {'id': 155030, 'name': 'superhero team'}, {'id': 173577, 'name': 'ethnic diversity'}, {'id': 191474, 'name': 'super sentai'}, {'id': 201635, 'name': 'power rangers'}, {'id': 203223, 'name': 'mighty morphin power rangers'}, {'id': 203224, 'name': 'mmpr'}]
68274	[{'id': 4129, 'name': 'widow'}, {'id': 5248, 'name': 'female friendship'}, {'id': 9872, 'name': 'grief'}, {'id': 175421, 'name': 'death of husband'}]
48787	[{'id': 3713, 'name': 'chase'}, {'id': 6149, 'name': 'police'}, {'id': 9826, 'name': 'murder'}, {'id': 10392, 'name': 'mute'}, {'id': 197452, 'name': 'disk'}]
34574	[{'id': 242, 'name': 'new york'}, {'id': 3133, 'name': 'vampire'}, {'id': 3633, 'name': 'dracula'}]
1642	[{'id': 1332, 'name': 'cheating'}, {'id': 2547, 'name': 'new identity'}, {'id': 2812, 'name': 'computer virus'}, {'id': 3713, 'name': 'chase'}, {'id': 6104, 'name': 'computer'}, {'id': 10333, 'name': 'stalking'}]
11472	[{'id': 970, 'name': 'parent child relationship'}, {'id': 1009, 'name': 'baby'}, {'id': 6038, 'name': 'marriage'}, {'id': 13149, 'name': 'pregnancy'}, {'id': 168386, 'name': 'child wish'}]
36196	[{'id': 295, 'name': 'library'}, {'id': 8508, 'name': 'party'}, {'id': 10183, 'name': 'independent film'}, {'id': 11678, 'name': 'free spirit'}, {'id': 187056, 'name': 'woman director'}, {'id': 207447, 'name': 'librarian'}]
11980	[{'id': 290, 'name': 'angel'}, {'id': 3648, 'name': 'archangel gabriel'}, {'id': 9511, 'name': 'menschheit'}]
58372	[{'id': 2754, 'name': 'trauma'}, {'id': 4325, 'name': 'game show'}, {'id': 11322, 'name': 'female protagonist'}, {'id': 207317, 'name': 'christmas'}]
32646	[{'id': 572, 'name': 'sex'}, {'id': 852, 'name': 'chemical'}, {'id': 1279, 'name': 'medicine'}, {'id': 3451, 'name': 'housewife'}, {'id': 6305, 'name': 'pollution'}, {'id': 6898, 'name': 'quarantine'}, {'id': 10183, 'name': 'independent film'}, {'id': 12097, 'name': 'allergy'}, {'id': 15106, 'name': 'psychiatrist'}, {'id': 40895, 'name': 'illness'}, {'id': 189449, 'name': 'disorder'}, {'id': 2025…
10533	[{'id': 818, 'name': 'based on novel'}, {'id': 2871, 'name': 'burning of witches'}, {'id': 10223, 'name': 'puritan'}, {'id': 13149, 'name': 'pregnancy'}, {'id': 15060, 'name': 'period drama'}, {'id': 34094, 'name': 'extramarital affair'}]
56088	[]
10802	[{'id': 246, 'name': 'dancing'}, {'id': 293, 'name': 'female nudity'}, {'id': 1663, 'name': 'go-go dancer'}, {'id': 2874, 'name': 'spanner'}, {'id': 3182, 'name': 'seduction'}, {'id': 4378, 'name': 'striptease'}, {'id': 7017, 'name': 'sexappeal'}]
10149	[{'id': 919, 'name': 'smoking'}, {'id': 1621, 'name': 'robber'}, {'id': 3170, 'name': 'cigarette'}, {'id': 6458, 'name': 'cigar'}, {'id': 8736, 'name': 'laden'}, {'id': 10183, 'name': 'independent film'}, {'id': 13028, 'name': 'writer'}]
18402	[{'id': 2673, 'name': 'horse'}, {'id': 7323, 'name': 'savannah'}, {'id': 9672, 'name': 'based on true story'}, {'id': 18035, 'name': 'family'}]
9348	[{'id': 1475, 'name': 'telepathy'}, {'id': 1718, 'name': 'dna'}, {'id': 2340, 'name': 'paranoia'}, {'id': 6017, 'name': 'genetics'}, {'id': 6245, 'name': 'instinct'}, {'id': 9016, 'name': 'femme fatale'}, {'id': 9951, 'name': 'alien'}, {'id': 10562, 'name': 'on the run'}, {'id': 11181, 'name': 'decapitation'}, {'id': 11190, 'name': 'sexual attraction'}, {'id': 12670, 'name': 'los angeles'}, {'id'…
139408	[{'id': 1946, 'name': 'restaurant'}, {'id': 10590, 'name': 'oil'}, {'id': 11004, 'name': 'rural setting'}]
281	[{'id': 445, 'name': 'pornography'}, {'id': 549, 'name': 'prostitute'}, {'id': 570, 'name': 'rape'}, {'id': 796, 'name': 'police brutality'}, {'id': 1566, 'name': 'dream'}, {'id': 1595, 'name': 'ex-girlfriend'}, {'id': 2964, 'name': 'future'}, {'id': 3088, 'name': 'bodyguard'}, {'id': 4562, 'name': 'rapper'}, {'id': 4563, 'name': 'virtual reality'}, {'id': 4565, 'name': 'dystopia'}, {'id': 4566, …
5967	[{'id': 3296, 'name': 'car mechanic'}, {'id': 3344, 'name': 'letter'}, {'id': 4344, 'name': 'musical'}, {'id': 6091, 'name': 'war'}, {'id': 9457, 'name': 'single'}]
79593	[]
47939	[{'id': 1480, 'name': 'baseball'}, {'id': 13017, 'name': 'drifter'}, {'id': 15162, 'name': 'dog'}, {'id': 158534, 'name': 'korean war'}, {'id': 187056, 'name': 'woman director'}]
36834	[{'id': 1310, 'name': 'mentor'}, {'id': 5933, 'name': 'poet'}, {'id': 187056, 'name': 'woman director'}]
9090	[{'id': 108, 'name': 'transvestism'}, {'id': 237, 'name': 'gay'}, {'id': 242, 'name': 'new york'}, {'id': 824, 'name': 'drag queen'}, {'id': 1013, 'name': 'homophobia'}, {'id': 9935, 'name': 'travel'}, {'id': 167043, 'name': 'road movie'}, {'id': 187056, 'name': 'woman director'}]
3512	[{'id': 949, 'name': 'terrorist'}, {'id': 2314, 'name': 'pentagon'}, {'id': 3376, 'name': 'satellite'}, {'id': 11219, 'name': 'navy seal'}, {'id': 13008, 'name': 'train'}]
52856	[{'id': 187056, 'name': 'woman director'}]
77350	[{'id': 15479, 'name': 'fashion'}]
9560	[{'id': 1956, 'name': 'world war ii'}, {'id': 5334, 'name': 'vineyard'}, {'id': 9673, 'name': 'love'}, {'id': 9714, 'name': 'remake'}, {'id': 13149, 'name': 'pregnancy'}, {'id': 190061, 'name': 'harvest'}, {'id': 191795, 'name': 'grape'}, {'id': 229895, 'name': 'abandoned woman'}]
9804	[{'id': 270, 'name': 'ocean'}, {'id': 331, 'name': 'tattoo'}, {'id': 1852, 'name': 'mutant'}, {'id': 4237, 'name': 'water'}, {'id': 4565, 'name': 'dystopia'}, {'id': 34161, 'name': 'doomsday'}]
31611	[{'id': 4565, 'name': 'dystopia'}, {'id': 11504, 'name': 'black white relations'}, {'id': 208507, 'name': 'alternative universe'}]
65796	[{'id': 1632, 'name': 'opium'}, {'id': 2490, 'name': 'loss of eyesight'}, {'id': 5565, 'name': 'biography'}, {'id': 8099, 'name': 'sioux'}, {'id': 180234, 'name': 'wild bill hickok'}, {'id': 190970, 'name': 'calamity jane'}]
49805	[]
26258	[{'id': 1964, 'name': 'cave'}, {'id': 5739, 'name': 'waterfall'}, {'id': 10103, 'name': 'children'}, {'id': 10325, 'name': 'mistaken identity'}, {'id': 169995, 'name': 'boy scouts leader'}]
50797	[{'id': 1157, 'name': 'wife husband relationship'}, {'id': 10786, 'name': 'colonel'}]
19155	[{'id': 345, 'name': 'monk'}, {'id': 1262, 'name': 'mountain'}, {'id': 1946, 'name': 'restaurant'}, {'id': 4747, 'name': 'war photographer'}, {'id': 5950, 'name': 'christian'}, {'id': 6805, 'name': 'fashion photographer'}, {'id': 14659, 'name': 'girl'}, {'id': 14819, 'name': 'violence'}, {'id': 182045, 'name': 'albanian'}, {'id': 206119, 'name': 'macedonia'}]
76	[{'id': 811, 'name': 'dialogue'}, {'id': 813, 'name': 'sunrise'}, {'id': 814, 'name': 'talking'}, {'id': 815, 'name': 'soulmates'}, {'id': 816, 'name': 'walking'}, {'id': 1201, 'name': 'austria'}, {'id': 197528, 'name': 'traveller'}, {'id': 215205, 'name': 'danube'}, {'id': 224279, 'name': 'bittersweet'}, {'id': 233027, 'name': 'romantic'}, {'id': 233055, 'name': 'vienna'}]
11017	[{'id': 187056, 'name': 'woman director'}]
37141	[{'id': 567, 'name': 'alcohol'}, {'id': 1523, 'name': 'obsession'}, {'id': 2604, 'name': 'babysitter'}, {'id': 8508, 'name': 'party'}, {'id': 13130, 'name': 'teenager'}, {'id': 159947, 'name': 'parents'}]
9382	[{'id': 740, 'name': 'aids'}, {'id': 1253, 'name': 'roommate'}, {'id': 1849, 'name': 'homicide'}, {'id': 1926, 'name': 'car journey'}, {'id': 6054, 'name': 'friendship'}, {'id': 9713, 'name': 'friends'}, {'id': 10180, 'name': 'homosexuality'}, {'id': 10685, 'name': 'escape'}, {'id': 167043, 'name': 'road movie'}]
6715	[{'id': 787, 'name': 'mississippi'}]
18256	[{'id': 3098, 'name': 'castle'}, {'id': 178649, 'name': 'voyeurism'}]
22625	[{'id': 3691, 'name': 'forbidden love'}, {'id': 4690, 'name': 'moral conflict'}, {'id': 10183, 'name': 'independent film'}]
2292	[{'id': 1361, 'name': 'salesclerk'}, {'id': 3090, 'name': 'loser'}, {'id': 179430, 'name': 'aftercreditsstinger'}]
1909	[{'id': 5906, 'name': 'sex addiction'}, {'id': 9673, 'name': 'love'}, {'id': 11857, 'name': 'mental institution'}, {'id': 14781, 'name': 'patient'}, {'id': 15106, 'name': 'psychiatrist'}, {'id': 180077, 'name': 'don juan'}]
8984	[{'id': 6021, 'name': 'employee'}, {'id': 6282, 'name': 'workplace'}, {'id': 10850, 'name': 'sexual harassment'}, {'id': 34038, 'name': 'intrigue'}]
61813	[{'id': 10629, 'name': 'vision'}, {'id': 14742, 'name': 'psychic'}]
4954	[{'id': 949, 'name': 'terrorist'}, {'id': 3543, 'name': 'transport of prisoners'}, {'id': 3800, 'name': 'airplane'}, {'id': 4679, 'name': 'parachuting'}, {'id': 9937, 'name': 'suspense'}]
62488	[{'id': 10051, 'name': 'heist'}, {'id': 160945, 'name': 'expectant father'}]
10531	[{'id': 2587, 'name': 'married couple'}, {'id': 6460, 'name': 'chile'}, {'id': 9137, 'name': 'pinochet-regime'}, {'id': 9748, 'name': 'revenge'}, {'id': 13005, 'name': 'doctor'}, {'id': 13006, 'name': 'torture'}, {'id': 33740, 'name': 'humiliation'}]
11929	[{'id': 516, 'name': 'child abuse'}, {'id': 703, 'name': 'detective'}, {'id': 818, 'name': 'based on novel'}, {'id': 1010, 'name': 'bar'}, {'id': 2041, 'name': 'island'}, {'id': 2619, 'name': 'suspicion of murder'}, {'id': 9826, 'name': 'murder'}, {'id': 9937, 'name': 'suspense'}, {'id': 10041, 'name': 'dysfunctional family'}, {'id': 11925, 'name': 'domestic violence'}, {'id': 12193, 'name': 'rep…
8467	[{'id': 1420, 'name': 'gas station'}, {'id': 2669, 'name': 'motel'}, {'id': 5303, 'name': 'utah'}, {'id': 6241, 'name': 'stupidity'}, {'id': 8126, 'name': 'pill'}, {'id': 9864, 'name': 'prank'}, {'id': 11333, 'name': 'cigar smoking'}, {'id': 14819, 'name': 'violence'}, {'id': 15009, 'name': 'criminal'}, {'id': 18326, 'name': 'fired from the job'}, {'id': 159574, 'name': 'clumsiness'}, {'id': 1609…
10451	[{'id': 1918, 'name': 'cooking'}, {'id': 2875, 'name': 'sense of life'}, {'id': 5600, 'name': 'daughter'}, {'id': 13043, 'name': 'dating'}, {'id': 18035, 'name': 'family'}]
20156	[{'id': 1328, 'name': 'secret'}, {'id': 2334, 'name': 'nightclub'}, {'id': 2589, 'name': 'pet shop'}, {'id': 10183, 'name': 'independent film'}, {'id': 156455, 'name': 'unhappiness'}]
18395	[{'id': 293, 'name': 'female nudity'}, {'id': 738, 'name': 'sexuality'}, {'id': 2041, 'name': 'island'}, {'id': 9673, 'name': 'love'}, {'id': 11869, 'name': 'mistress'}, {'id': 155271, 'name': 'kinky'}, {'id': 155336, 'name': 'smuggler'}, {'id': 158713, 'name': 'bdsm'}]
522	[{'id': 30, 'name': 'individual'}, {'id': 444, 'name': 'taxi'}, {'id': 571, 'name': 'transsexuality'}, {'id': 663, 'name': 'fortune teller'}, {'id': 774, 'name': 'film business'}, {'id': 886, 'name': 'film making'}, {'id': 887, 'name': 'film producer'}, {'id': 1950, 'name': 'vororte'}, {'id': 2559, 'name': 'film maker'}, {'id': 2792, 'name': 'boxer'}, {'id': 2793, 'name': 'film director'}, {'id':…
397	[{'id': 90, 'name': 'paris'}, {'id': 822, 'name': 'airport'}, {'id': 930, 'name': 'in love with enemy'}, {'id': 2519, 'name': 'canadian'}, {'id': 2599, 'name': 'necklace'}, {'id': 4544, 'name': 'fear of flying'}, {'id': 5011, 'name': 'deal'}, {'id': 5334, 'name': 'vineyard'}, {'id': 6212, 'name': 'smuggling'}]
10525	[{'id': 90, 'name': 'paris'}, {'id': 5720, 'name': 'dallas'}, {'id': 6496, 'name': 'basketball'}, {'id': 6711, 'name': 'crisis'}, {'id': 13072, 'name': 'falling in love'}, {'id': 177216, 'name': 'referee'}]
27985	[{'id': 3593, 'name': 'wilderness'}, {'id': 158416, 'name': 'boy and dog'}]
15789	[{'id': 494, 'name': 'father son relationship'}, {'id': 2032, 'name': 'pop singer'}, {'id': 4344, 'name': 'musical'}, {'id': 6562, 'name': 'celebrity'}, {'id': 7312, 'name': 'road trip'}, {'id': 14809, 'name': 'dead mother'}, {'id': 157303, 'name': 'first love'}, {'id': 166475, 'name': 'goofy'}]
27303	[{'id': 9937, 'name': 'suspense'}]
21183	[{'id': 494, 'name': 'father son relationship'}, {'id': 818, 'name': 'based on novel'}, {'id': 5484, 'name': 'reincarnation'}, {'id': 11478, 'name': 'talking dog'}, {'id': 13063, 'name': 'car accident'}, {'id': 15162, 'name': 'dog'}, {'id': 187844, 'name': 'flashback'}, {'id': 238687, 'name': 'dog movie'}]
10954	[{'id': 380, 'name': 'brother brother relationship'}, {'id': 2199, 'name': 'opera'}, {'id': 4001, 'name': 'eunuch'}, {'id': 5565, 'name': 'biography'}, {'id': 6384, 'name': 'dresden'}, {'id': 164920, 'name': 'opera singer'}]
47867	[{'id': 727, 'name': 'country music'}]
43475	[]
72031	[]
14275	[{'id': 520, 'name': 'chicago'}, {'id': 1483, 'name': 'sports team'}, {'id': 2394, 'name': 'ghetto'}, {'id': 2398, 'name': 'narration'}, {'id': 3616, 'name': 'college'}, {'id': 6075, 'name': 'sport'}, {'id': 6496, 'name': 'basketball'}, {'id': 8635, 'name': 'high school sports'}, {'id': 10183, 'name': 'independent film'}, {'id': 33905, 'name': 'inner city'}, {'id': 33910, 'name': 'high school stu…
1024	[{'id': 456, 'name': 'mother'}, {'id': 572, 'name': 'sex'}, {'id': 1328, 'name': 'secret'}, {'id': 1523, 'name': 'obsession'}, {'id': 2132, 'name': 'literature'}, {'id': 2483, 'name': 'nudity'}, {'id': 2486, 'name': 'fantasy'}, {'id': 2983, 'name': 'passion'}, {'id': 9673, 'name': 'love'}, {'id': 9713, 'name': 'friends'}, {'id': 9826, 'name': 'murder'}, {'id': 10183, 'name': 'independent film'}, …
17207	[]
13701	[{'id': 1643, 'name': 'deafness'}, {'id': 164181, 'name': 'sister-in-law'}, {'id': 164186, 'name': 'character study'}, {'id': 164193, 'name': 'uncle nephew relationship'}, {'id': 164199, 'name': 'für elise'}]
14819	[{'id': 2064, 'name': 'overweight'}, {'id': 5767, 'name': 'summer camp'}]
32631	[]
11777	[{'id': 1334, 'name': 'wedding vows'}, {'id': 2303, 'name': 'mathematician'}, {'id': 3296, 'name': 'car mechanic'}, {'id': 4803, 'name': 'comet'}, {'id': 8689, 'name': 'albert einstein'}, {'id': 155585, 'name': "halley's comet"}]
628	[{'id': 90, 'name': 'paris'}, {'id': 582, 'name': 'san francisco'}, {'id': 3133, 'name': 'vampire'}, {'id': 3136, 'name': 'plantation'}, {'id': 3143, 'name': 'pity'}, {'id': 4197, 'name': 'bite'}, {'id': 231407, 'name': 'fang vamp'}]
87729	[{'id': 254, 'name': 'france'}, {'id': 2020, 'name': 'revolution'}, {'id': 5565, 'name': 'biography'}, {'id': 8570, 'name': 'president'}, {'id': 9682, 'name': 'history'}]
18713	[{'id': 242, 'name': 'new york'}, {'id': 2601, 'name': 'telephone joke'}, {'id': 13142, 'name': 'gangster'}]
6280	[{'id': 1009, 'name': 'baby'}, {'id': 1279, 'name': 'medicine'}, {'id': 6007, 'name': 'media'}, {'id': 13149, 'name': 'pregnancy'}, {'id': 14760, 'name': 'scientist'}, {'id': 156810, 'name': 'science'}, {'id': 221297, 'name': 'male pregnancy'}, {'id': 228611, 'name': 'fertility'}, {'id': 228637, 'name': 'gynaecology'}, {'id': 228638, 'name': 'ceasarean birth'}]
9061	[{'id': 570, 'name': 'rape'}, {'id': 577, 'name': 'black people'}, {'id': 1196, 'name': 'florida'}, {'id': 1992, 'name': 'professor'}, {'id': 2463, 'name': 'harvard university'}, {'id': 6139, 'name': 'innocence'}, {'id': 9748, 'name': 'revenge'}, {'id': 9937, 'name': 'suspense'}]
37108	[{'id': 4379, 'name': 'time travel'}, {'id': 161155, 'name': 'kids'}, {'id': 189151, 'name': 'medieval times'}]
6071	[{'id': 160488, 'name': 'hoodlum'}]
11	[{'id': 803, 'name': 'android'}, {'id': 4270, 'name': 'galaxy'}, {'id': 4271, 'name': 'hermit'}, {'id': 10013, 'name': 'death star'}, {'id': 10016, 'name': 'lightsaber'}, {'id': 10527, 'name': 'jedi'}, {'id': 11107, 'name': 'rescue mission'}, {'id': 11195, 'name': 'empire'}, {'id': 11196, 'name': 'rebellion'}, {'id': 13194, 'name': 'planet'}, {'id': 155336, 'name': 'smuggler'}, {'id': 160134, 'na…
9587	[{'id': 894, 'name': 'depression'}, {'id': 10707, 'name': 'mother daughter relationship'}, {'id': 10721, 'name': 'pregnant'}, {'id': 33513, 'name': 'desire'}, {'id': 174566, 'name': 'chalkboard'}, {'id': 174570, 'name': '\xa0nightgown'}, {'id': 174571, 'name': 'louisa may alcott'}, {'id': 174584, 'name': 'birth of twins'}, {'id': 187056, 'name': 'woman director'}]
19101	[{'id': 818, 'name': 'based on novel'}, {'id': 964, 'name': 'servant'}, {'id': 3551, 'name': 'private school'}, {'id': 5248, 'name': 'female friendship'}, {'id': 6271, 'name': 'boarding school'}, {'id': 6731, 'name': 'british'}, {'id': 10873, 'name': 'school'}, {'id': 12663, 'name': 'little girl'}, {'id': 13014, 'name': 'orphan'}, {'id': 14636, 'name': 'india'}, {'id': 14864, 'name': 'rich poor'}…
49980	[{'id': 9673, 'name': 'love'}, {'id': 10103, 'name': 'children'}, {'id': 18035, 'name': 'family'}, {'id': 170154, 'name': 'social services'}]
17961	[]
18183	[{'id': 715, 'name': 'chocolate'}, {'id': 931, 'name': 'jealousy'}, {'id': 1156, 'name': 'sister sister relationship'}, {'id': 1918, 'name': 'cooking'}, {'id': 2940, 'name': 'mexican revolution'}, {'id': 6038, 'name': 'marriage'}, {'id': 13027, 'name': 'wedding'}, {'id': 14768, 'name': 'single mother'}, {'id': 41607, 'name': 'recipe'}, {'id': 156597, 'name': 'magic realism'}, {'id': 209987, 'name…
4476	[{'id': 380, 'name': 'brother brother relationship'}, {'id': 680, 'name': 'montana'}, {'id': 818, 'name': 'based on novel'}, {'id': 2504, 'name': 'world war i'}, {'id': 5973, 'name': 'journey round the world'}]
11008	[{'id': 2112, 'name': 'headquarter'}, {'id': 4409, 'name': 'military base'}, {'id': 5947, 'name': 'military service'}, {'id': 6417, 'name': 'base'}, {'id': 9052, 'name': 'major'}, {'id': 11138, 'name': 'military spoof'}, {'id': 162257, 'name': 'instructor'}]
47504	[{'id': 8045, 'name': 'russian mafia'}, {'id': 10041, 'name': 'dysfunctional family'}, {'id': 232235, 'name': 'brothers'}]
32325	[{'id': 10211, 'name': 'east los angeles'}, {'id': 10726, 'name': 'gang'}, {'id': 12670, 'name': 'los angeles'}, {'id': 12987, 'name': 'poverty'}, {'id': 33426, 'name': 'gang member'}, {'id': 41334, 'name': 'hispanic'}, {'id': 164253, 'name': 'mexican american'}, {'id': 180085, 'name': 'girl gang'}, {'id': 187056, 'name': 'woman director'}, {'id': 206318, 'name': 'cholo'}, {'id': 230668, 'name': …
43742	[{'id': 2799, 'name': 'cruise'}, {'id': 158558, 'name': 'disabled'}, {'id': 189008, 'name': 'empire state building'}, {'id': 207819, 'name': 'accident'}, {'id': 208280, 'name': 'accident victim'}]
28313	[{'id': 456, 'name': 'mother'}, {'id': 516, 'name': 'child abuse'}, {'id': 641, 'name': 'single parent'}, {'id': 818, 'name': 'based on novel'}, {'id': 919, 'name': 'smoking'}, {'id': 1009, 'name': 'baby'}, {'id': 1751, 'name': 'social work'}, {'id': 1803, 'name': 'drug addiction'}, {'id': 2393, 'name': 'adoption'}, {'id': 2434, 'name': 'liberation'}, {'id': 2438, 'name': 'social worker'}, {'id':…
11318	[{'id': 2011, 'name': 'queen'}, {'id': 4152, 'name': 'kingdom'}, {'id': 5565, 'name': 'biography'}, {'id': 8250, 'name': 'victorian england'}, {'id': 18130, 'name': 'psychopathy'}]
3036	[{'id': 4005, 'name': 'human experimentation'}, {'id': 6737, 'name': 'frankenstein'}, {'id': 9714, 'name': 'remake'}]
40490	[]
24070	[{'id': 65, 'name': 'holiday'}, {'id': 171770, 'name': 'rollerblades'}, {'id': 172789, 'name': 'cross dresser'}, {'id': 187056, 'name': 'woman director'}, {'id': 192598, 'name': 'suicide hotline'}, {'id': 207317, 'name': 'christmas'}]
8986	[{'id': 549, 'name': 'prostitute'}, {'id': 2005, 'name': 'tree house'}, {'id': 4750, 'name': 'red-light disctrict'}, {'id': 6517, 'name': 'young people'}, {'id': 6593, 'name': 'stripper'}, {'id': 6664, 'name': 'make a match'}, {'id': 166462, 'name': 'mob boss'}]
10510	[{'id': 65, 'name': 'holiday'}, {'id': 271, 'name': 'competition'}, {'id': 1605, 'name': 'new love'}, {'id': 1991, 'name': 'santa claus'}, {'id': 2081, 'name': 'department store'}, {'id': 2618, 'name': 'miracle'}, {'id': 4896, 'name': 'wish'}, {'id': 207317, 'name': 'christmas'}]
17402	[]
38722	[{'id': 2356, 'name': 'immigrant'}, {'id': 6038, 'name': 'marriage'}, {'id': 10183, 'name': 'independent film'}, {'id': 10235, 'name': 'family relationships'}, {'id': 12670, 'name': 'los angeles'}, {'id': 18035, 'name': 'family'}, {'id': 208397, 'name': 'death of wife'}]
8438	[{'id': 378, 'name': 'prison'}, {'id': 1563, 'name': 'prisoner'}, {'id': 2501, 'name': 'death row'}, {'id': 3859, 'name': 'alcatraz'}, {'id': 10909, 'name': 'lawyer'}, {'id': 33519, 'name': 'courtroom'}, {'id': 207240, 'name': 'murder trial'}, {'id': 207883, 'name': '1940s'}, {'id': 211082, 'name': 'mistreatment'}, {'id': 215596, 'name': 'public defender'}, {'id': 223044, 'name': 'prisoner abuse'…
11593	[{'id': 2294, 'name': 'illegal employment'}, {'id': 4948, 'name': 'retirement'}, {'id': 8029, 'name': 'drama'}]
1945	[{'id': 936, 'name': 'loss of mother'}, {'id': 1578, 'name': 'loss of sister'}, {'id': 1608, 'name': 'twin sister'}, {'id': 1646, 'name': 'autism'}, {'id': 1889, 'name': 'lake'}, {'id': 2171, 'name': 'kaspar-hauser-syndrom'}, {'id': 5650, 'name': 'feral child'}, {'id': 5774, 'name': 'forest'}, {'id': 5922, 'name': 'north carolina'}, {'id': 11268, 'name': 'psychologist'}, {'id': 18035, 'name': 'fa…
39310	[{'id': 586, 'name': 'new jersey'}, {'id': 6149, 'name': 'police'}, {'id': 14707, 'name': 'brutality'}, {'id': 156316, 'name': 'troubled teen'}, {'id': 201820, 'name': 'hiphop'}, {'id': 208384, 'name': 'black youths'}]
109560	[]
56428	[{'id': 236, 'name': 'suicide'}, {'id': 703, 'name': 'detective'}, {'id': 1706, 'name': 'experiment'}, {'id': 3298, 'name': 'hallucination'}, {'id': 14760, 'name': 'scientist'}, {'id': 14964, 'name': 'drug'}, {'id': 15127, 'name': 'killer'}]
63105	[{'id': 679, 'name': 'cyborg'}, {'id': 4458, 'name': 'post-apocalyptic'}, {'id': 9663, 'name': 'sequel'}]
131957	[]
241	[{'id': 625, 'name': 'sadistic'}, {'id': 736, 'name': 'journalist'}, {'id': 1583, 'name': 'mass murder'}, {'id': 1584, 'name': 'yellow press'}, {'id': 2754, 'name': 'trauma'}, {'id': 5600, 'name': 'daughter'}, {'id': 8201, 'name': 'satire'}, {'id': 9701, 'name': 'controversy'}, {'id': 9859, 'name': 'controversial'}, {'id': 14819, 'name': 'violence'}, {'id': 206545, 'name': 'young couple'}, {'id':…
9058	[{'id': 110, 'name': 'venice'}, {'id': 131, 'name': 'italy'}, {'id': 663, 'name': 'fortune teller'}, {'id': 815, 'name': 'soulmates'}, {'id': 1332, 'name': 'cheating'}, {'id': 1820, 'name': 'trip'}]
527	[{'id': 30, 'name': 'individual'}, {'id': 100, 'name': 'slum'}, {'id': 236, 'name': 'suicide'}, {'id': 331, 'name': 'tattoo'}, {'id': 567, 'name': 'alcohol'}, {'id': 570, 'name': 'rape'}, {'id': 941, 'name': 'tradition'}, {'id': 1452, 'name': 'loss of child'}, {'id': 1551, 'name': 'indigenous'}, {'id': 2300, 'name': 'despair'}, {'id': 2320, 'name': 'violent husband'}, {'id': 2394, 'name': 'ghetto…
18220	[{'id': 572, 'name': 'sex'}, {'id': 1523, 'name': 'obsession'}, {'id': 2913, 'name': 'diary'}, {'id': 9826, 'name': 'murder'}, {'id': 12105, 'name': 'student'}, {'id': 14794, 'name': 'lust'}, {'id': 14893, 'name': 'art'}, {'id': 187056, 'name': 'woman director'}, {'id': 190370, 'name': 'erotic movie'}]
6950	[{'id': 1261, 'name': 'river'}, {'id': 1402, 'name': 'general'}, {'id': 3664, 'name': 'research'}, {'id': 6092, 'name': 'army'}, {'id': 8803, 'name': 'serum'}, {'id': 15149, 'name': 'monkey'}, {'id': 17995, 'name': 'epidemic'}, {'id': 158025, 'name': 'medical research'}]
101	[{'id': 242, 'name': 'new york'}, {'id': 417, 'name': 'corruption'}, {'id': 782, 'name': 'assassin'}, {'id': 796, 'name': 'police brutality'}, {'id': 1465, 'name': 'loss of family'}, {'id': 1470, 'name': 's.w.a.t.'}, {'id': 2356, 'name': 'immigrant'}, {'id': 2708, 'name': 'hitman'}, {'id': 4613, 'name': 'training'}, {'id': 9748, 'name': 'revenge'}, {'id': 9826, 'name': 'murder'}, {'id': 9957, 'na…
63020	[{'id': 1900, 'name': 'immigration'}, {'id': 10183, 'name': 'independent film'}, {'id': 187056, 'name': 'woman director'}, {'id': 207901, 'name': 'political prisoner'}, {'id': 208396, 'name': 'cuban refugees'}]
2307	[{'id': 931, 'name': 'jealousy'}, {'id': 4395, 'name': 'burning house'}, {'id': 10791, 'name': 'teenage crush'}, {'id': 15233, 'name': 'arsonist'}]
680	[{'id': 396, 'name': 'transporter'}, {'id': 1411, 'name': 'brothel'}, {'id': 2231, 'name': 'drug dealer'}, {'id': 2792, 'name': 'boxer'}, {'id': 4076, 'name': 'massage'}, {'id': 8627, 'name': 'stolen money'}, {'id': 9730, 'name': 'crime boss'}, {'id': 10104, 'name': 'dance contest'}, {'id': 11242, 'name': 'junkyard'}, {'id': 11423, 'name': 'kamikaze'}, {'id': 11434, 'name': 'ambiguous ending'}, {…
41478	[{'id': 7533, 'name': 'black panther'}]
25296	[]
40156	[{'id': 237, 'name': 'gay'}, {'id': 1328, 'name': 'secret'}, {'id': 6150, 'name': 'faith'}, {'id': 10183, 'name': 'independent film'}, {'id': 11937, 'name': 'conservative'}, {'id': 14659, 'name': 'girl'}, {'id': 14765, 'name': 'church'}, {'id': 158431, 'name': 'united kingdom'}, {'id': 172391, 'name': 'catholic priest'}, {'id': 179567, 'name': 'crisis of faith'}, {'id': 187056, 'name': 'woman dir…
11450	[{'id': 2136, 'name': 'television'}, {'id': 2571, 'name': 'tv show'}, {'id': 2887, 'name': 'manipulation'}, {'id': 2954, 'name': 'manipulation of the media'}, {'id': 3977, 'name': 'product placement'}, {'id': 5340, 'name': 'investigation'}, {'id': 7271, 'name': 'tv ratings'}, {'id': 8072, 'name': 'quiz show'}, {'id': 9303, 'name': 'fragen'}, {'id': 10909, 'name': 'lawyer'}]
30304	[{'id': 1668, 'name': 'hawaii'}, {'id': 2692, 'name': 'arranged marriage'}, {'id': 10428, 'name': 'cultural difference'}, {'id': 13014, 'name': 'orphan'}, {'id': 14669, 'name': 'older man younger woman relationship'}, {'id': 159362, 'name': 'black and white scene'}, {'id': 230009, 'name': 'asian american'}]
10452	[{'id': 3686, 'name': 'marriage of convenience'}, {'id': 8846, 'name': 'konfession'}, {'id': 9920, 'name': 'royalty'}, {'id': 10089, 'name': 'slaughter'}]
12106	[{'id': 75, 'name': 'gunslinger'}, {'id': 9748, 'name': 'revenge'}, {'id': 9930, 'name': 'prairie'}, {'id': 10950, 'name': 'shootout'}, {'id': 13132, 'name': 'pistol'}]
161495	[{'id': 1158, 'name': 'grandfather grandson relationship'}, {'id': 1253, 'name': 'roommate'}, {'id': 1421, 'name': 'birthday'}, {'id': 3739, 'name': 'funeral'}, {'id': 4459, 'name': 'vegetarian'}, {'id': 13014, 'name': 'orphan'}, {'id': 190012, 'name': 'deathbed'}]
3586	[{'id': 90, 'name': 'paris'}, {'id': 922, 'name': 'hotel room'}, {'id': 2619, 'name': 'suspicion of murder'}, {'id': 2863, 'name': 'mannequin'}, {'id': 6805, 'name': 'fashion photographer'}, {'id': 6878, 'name': 'sandwich'}, {'id': 6879, 'name': 'poodle'}, {'id': 12193, 'name': 'reporter'}, {'id': 15479, 'name': 'fashion'}]
110	[{'id': 934, 'name': 'judge'}, {'id': 1533, 'name': 'isolation'}, {'id': 2863, 'name': 'mannequin'}, {'id': 4918, 'name': 'shadowing'}, {'id': 5259, 'name': 'english channel'}, {'id': 5260, 'name': 'geneva'}, {'id': 9935, 'name': 'travel'}, {'id': 15162, 'name': 'dog'}]
108	[{'id': 90, 'name': 'paris'}, {'id': 1233, 'name': 'composer'}, {'id': 4424, 'name': 'pain'}, {'id': 4549, 'name': 'loss of husband'}, {'id': 5257, 'name': 'to compose'}]
109	[{'id': 928, 'name': 'hairdresser'}, {'id': 2039, 'name': 'sexual frustration'}, {'id': 3739, 'name': 'funeral'}, {'id': 4480, 'name': 'business man'}, {'id': 21747, 'name': 'poland'}]
159185	[]
36357	[]
92769	[{'id': 2726, 'name': 'therapist'}, {'id': 3301, 'name': 'suspicion'}, {'id': 11260, 'name': 'serial murder'}, {'id': 208728, 'name': 'special education'}]
28033	[]
22586	[{'id': 7376, 'name': 'princess'}, {'id': 10407, 'name': 'swan'}]
14334	[{'id': 10235, 'name': 'family relationships'}, {'id': 14985, 'name': 'ireland'}, {'id': 158063, 'name': 'seal'}, {'id': 186830, 'name': 'selkie'}]
2636	[{'id': 1653, 'name': 'explosive'}, {'id': 9748, 'name': 'revenge'}, {'id': 159358, 'name': 'explosives expert'}]
2164	[{'id': 3801, 'name': 'space travel'}, {'id': 3822, 'name': 'teleportation'}, {'id': 8862, 'name': 'uprising'}, {'id': 11325, 'name': 'shot to death'}, {'id': 11402, 'name': 'androgyny'}, {'id': 11606, 'name': 'space western'}, {'id': 12405, 'name': 'outer space'}, {'id': 41414, 'name': 'timebomb'}, {'id': 159138, 'name': 'death of son'}, {'id': 160381, 'name': 'nuclear weapons'}, {'id': 163250, …
11395	[{'id': 65, 'name': 'holiday'}, {'id': 1441, 'name': 'christmas party'}, {'id': 1991, 'name': 'santa claus'}, {'id': 5011, 'name': 'deal'}, {'id': 5570, 'name': 'christmas tree'}, {'id': 207317, 'name': 'christmas'}]
278	[{'id': 378, 'name': 'prison'}, {'id': 417, 'name': 'corruption'}, {'id': 796, 'name': 'police brutality'}, {'id': 2885, 'name': 'prison cell'}, {'id': 4779, 'name': 'delinquent'}, {'id': 8622, 'name': 'parole board'}, {'id': 9777, 'name': 'escape from prison'}, {'id': 12662, 'name': 'wrongful imprisonment'}, {'id': 180172, 'name': 'framed for murder'}, {'id': 207883, 'name': '1940s'}]
9905	[{'id': 1253, 'name': 'roommate'}, {'id': 1448, 'name': 'distrust'}, {'id': 2635, 'name': 'overdose'}, {'id': 2968, 'name': 'grave'}, {'id': 9937, 'name': 'suspense'}, {'id': 10123, 'name': 'dark comedy'}, {'id': 155704, 'name': 'shallow grave'}]
87078	[{'id': 1453, 'name': 'amnesia'}, {'id': 10085, 'name': 'betrayal'}, {'id': 12999, 'name': 'black and white'}, {'id': 15016, 'name': 'twins'}, {'id': 156097, 'name': 'evil twin'}, {'id': 222156, 'name': 'film theory'}, {'id': 227646, 'name': 'identity swapping'}]
12527	[{'id': 237, 'name': 'gay'}, {'id': 701, 'name': 'cuba'}, {'id': 2679, 'name': 'artist'}, {'id': 3230, 'name': 'male friendship'}, {'id': 9395, 'name': 'havanna'}, {'id': 10180, 'name': 'homosexuality'}, {'id': 11479, 'name': 'social commentary'}, {'id': 12105, 'name': 'student'}]
20306	[{'id': 10183, 'name': 'independent film'}]
36614	[{'id': 237, 'name': 'gay'}, {'id': 494, 'name': 'father son relationship'}, {'id': 5656, 'name': 'sydney'}, {'id': 5657, 'name': 'australia'}, {'id': 10181, 'name': 'based on play or musical'}, {'id': 10183, 'name': 'independent film'}, {'id': 11687, 'name': 'breaking the fourth wall'}, {'id': 12342, 'name': 'gay son'}]
27993	[]
31439	[{'id': 395, 'name': 'gambling'}, {'id': 478, 'name': 'china'}, {'id': 516, 'name': 'child abuse'}, {'id': 2109, 'name': 'communist'}, {'id': 6917, 'name': 'epic'}]
9067	[{'id': 2535, 'name': 'destroy'}, {'id': 4565, 'name': 'dystopia'}, {'id': 5484, 'name': 'reincarnation'}, {'id': 18034, 'name': 'desert'}, {'id': 160129, 'name': 'artial arts'}, {'id': 187056, 'name': 'woman director'}]
9059	[{'id': 549, 'name': 'prostitute'}, {'id': 2849, 'name': 'key'}, {'id': 2974, 'name': 'jesus christ'}, {'id': 4238, 'name': 'chosen one'}, {'id': 9649, 'name': 'god'}, {'id': 10842, 'name': 'good vs evil'}, {'id': 11221, 'name': 'blood'}, {'id': 15001, 'name': 'demon'}, {'id': 175360, 'name': 'crypt keeper'}]
193	[{'id': 10988, 'name': 'based on tv series'}, {'id': 34079, 'name': 'death'}, {'id': 162410, 'name': 'exploding planet'}, {'id': 162415, 'name': 'mountain cabin'}, {'id': 162429, 'name': 'solar system'}]
25066	[{'id': 378, 'name': 'prison'}, {'id': 516, 'name': 'child abuse'}, {'id': 529, 'name': 'ku klux klan'}, {'id': 796, 'name': 'police brutality'}, {'id': 2394, 'name': 'ghetto'}, {'id': 9706, 'name': 'anthology'}, {'id': 9707, 'name': 'evil doll'}, {'id': 9826, 'name': 'murder'}, {'id': 10700, 'name': 'hood'}, {'id': 11719, 'name': 'dirty cop'}, {'id': 160322, 'name': 'funeral home'}]
46797	[]
12122	[{'id': 4862, 'name': 'alien life-form'}, {'id': 5331, 'name': 'village'}, {'id': 9535, 'name': 'bewusstlosigkeit'}, {'id': 9951, 'name': 'alien'}, {'id': 13149, 'name': 'pregnancy'}, {'id': 161891, 'name': 'doppelganger'}]
11381	[]
32636	[{'id': 10183, 'name': 'independent film'}, {'id': 191826, 'name': 'chekhov'}]
36141	[{'id': 9807, 'name': 'noir'}, {'id': 10183, 'name': 'independent film'}, {'id': 14828, 'name': 'city'}]
95963	[{'id': 2956, 'name': 'vietnam'}, {'id': 10787, 'name': 'jungle'}, {'id': 11243, 'name': 'black american'}]
1587	[{'id': 380, 'name': 'brother brother relationship'}, {'id': 791, 'name': 'mentally disabled'}, {'id': 2029, 'name': 'iowa'}, {'id': 4129, 'name': 'widow'}, {'id': 10041, 'name': 'dysfunctional family'}, {'id': 10183, 'name': 'independent film'}]
9271	[{'id': 310, 'name': 'artificial intelligence'}, {'id': 803, 'name': 'android'}, {'id': 3249, 'name': 'hologram'}, {'id': 4286, 'name': 'computer program'}, {'id': 4563, 'name': 'virtual reality'}, {'id': 8440, 'name': 'ex-cop'}, {'id': 9819, 'name': 'visual effect'}, {'id': 177258, 'name': 'police training'}]
2064	[{'id': 380, 'name': 'brother brother relationship'}, {'id': 520, 'name': 'chicago'}, {'id': 732, 'name': 'coma'}, {'id': 1552, 'name': 'subway'}, {'id': 2038, 'name': "love of one's life"}, {'id': 5301, 'name': 'brother'}, {'id': 5989, 'name': "man of one's dreams"}, {'id': 11612, 'name': 'hospital'}]
19855	[{'id': 422, 'name': 'vietnam veteran'}, {'id': 6733, 'name': 'bullying'}, {'id': 208349, 'name': 'child'}]
60855	[{'id': 1463, 'name': 'culture clash'}, {'id': 2356, 'name': 'immigrant'}, {'id': 5600, 'name': 'daughter'}, {'id': 10194, 'name': 'interracial romance'}, {'id': 10707, 'name': 'mother daughter relationship'}, {'id': 13043, 'name': 'dating'}, {'id': 15300, 'name': 'father daughter relationship'}, {'id': 18035, 'name': 'family'}, {'id': 33928, 'name': 'audition'}, {'id': 164224, 'name': 'generatio…
236	[{'id': 30, 'name': 'individual'}, {'id': 1412, 'name': 'becoming an adult'}, {'id': 1566, 'name': 'dream'}, {'id': 1571, 'name': 'return'}, {'id': 2038, 'name': "love of one's life"}, {'id': 2064, 'name': 'overweight'}, {'id': 2065, 'name': 'province'}, {'id': 2069, 'name': 'bathing'}, {'id': 2070, 'name': 'olympic games'}, {'id': 2386, 'name': 'empowerment'}, {'id': 3925, 'name': 'boredom'}, {'…
48287	[{'id': 9713, 'name': 'friends'}, {'id': 11663, 'name': 'camp'}, {'id': 13088, 'name': 'summer'}, {'id': 156801, 'name': 'club'}, {'id': 187056, 'name': 'woman director'}, {'id': 208721, 'name': 'summer school'}]
3049	[{'id': 630, 'name': 'dolphin'}, {'id': 6732, 'name': 'mascot'}, {'id': 155790, 'name': 'private detective'}, {'id': 208152, 'name': 'pets'}]
2759	[{'id': 237, 'name': 'gay'}, {'id': 824, 'name': 'drag queen'}, {'id': 1013, 'name': 'homophobia'}, {'id': 4344, 'name': 'musical'}, {'id': 4580, 'name': 'van'}, {'id': 5657, 'name': 'australia'}, {'id': 17975, 'name': 'transgender'}, {'id': 193459, 'name': 'australian aborigine'}]
12635	[{'id': 4750, 'name': 'red-light disctrict'}, {'id': 164682, 'name': 'stuart sutcliffe'}, {'id': 164698, 'name': 'boyfriend girlfriend'}, {'id': 164700, 'name': 'river elbe'}, {'id': 164704, 'name': 'hofner bass guitar'}, {'id': 164705, 'name': 'body painting'}, {'id': 164713, 'name': 'hamburg germany'}, {'id': 164715, 'name': 'photo'}, {'id': 164716, 'name': 'reeperbahn'}]
10497	[{'id': 1664, 'name': 'eroticism'}, {'id': 2564, 'name': 'wheelchair'}, {'id': 2587, 'name': 'married couple'}, {'id': 2799, 'name': 'cruise'}, {'id': 4115, 'name': 'longing'}, {'id': 5809, 'name': 'marriage crisis'}, {'id': 5859, 'name': 'paralysis'}, {'id': 6373, 'name': 'sadomasochism'}, {'id': 178649, 'name': 'voyeurism'}]
11382	[{'id': 1808, 'name': 'lover (female)'}, {'id': 2276, 'name': 'talent'}, {'id': 6220, 'name': 'mafia boss'}, {'id': 10818, 'name': 'author'}]
9331	[{'id': 441, 'name': 'assassination'}, {'id': 470, 'name': 'spy'}, {'id': 502, 'name': 'ambush'}, {'id': 591, 'name': 'cia'}, {'id': 720, 'name': 'helicopter'}, {'id': 818, 'name': 'based on novel'}, {'id': 840, 'name': 'usa president'}, {'id': 1589, 'name': 'sniper'}, {'id': 1812, 'name': 'fbi'}, {'id': 2148, 'name': 'colombia'}, {'id': 2149, 'name': 'drug traffic'}, {'id': 2532, 'name': 'bomber…
10731	[{'id': 236, 'name': 'suicide'}, {'id': 380, 'name': 'brother brother relationship'}, {'id': 4009, 'name': 'witness protection'}, {'id': 4508, 'name': 'principal witness '}, {'id': 5301, 'name': 'brother'}, {'id': 5340, 'name': 'investigation'}, {'id': 7255, 'name': 'search for witnesses'}, {'id': 10909, 'name': 'lawyer'}, {'id': 13142, 'name': 'gangster'}]
10464	[{'id': 936, 'name': 'loss of mother'}, {'id': 5600, 'name': 'daughter'}, {'id': 6054, 'name': 'friendship'}, {'id': 10392, 'name': 'mute'}, {'id': 17997, 'name': 'housekeeper'}, {'id': 160910, 'name': 'xenophobia'}, {'id': 187056, 'name': 'woman director'}]
34152	[{'id': 577, 'name': 'black people'}, {'id': 1228, 'name': '1970s'}, {'id': 3017, 'name': 'jazz musician'}, {'id': 6979, 'name': 'straßenkids'}, {'id': 10041, 'name': 'dysfunctional family'}, {'id': 10183, 'name': 'independent film'}, {'id': 10508, 'name': 'teacher'}, {'id': 10616, 'name': 'urban'}, {'id': 11093, 'name': 'parenthood'}]
9495	[{'id': 3335, 'name': 'halloween'}, {'id': 11363, 'name': 'arson'}, {'id': 18021, 'name': 'detroit'}]
29973	[{'id': 1480, 'name': 'baseball'}, {'id': 6075, 'name': 'sport'}, {'id': 6165, 'name': 'historical figure'}]
888	[{'id': 554, 'name': 'manager'}, {'id': 931, 'name': 'jealousy'}, {'id': 2374, 'name': 'bad mother-in-law'}, {'id': 2393, 'name': 'adoption'}, {'id': 2783, 'name': "family's daily life"}, {'id': 4428, 'name': 'stone age'}, {'id': 4812, 'name': 'plan'}, {'id': 6054, 'name': 'friendship'}, {'id': 12392, 'name': 'best friend'}, {'id': 12616, 'name': 'dinosaur'}]
13	[{'id': 422, 'name': 'vietnam veteran'}, {'id': 458, 'name': 'hippie'}, {'id': 791, 'name': 'mentally disabled'}, {'id': 795, 'name': 'running'}, {'id': 818, 'name': 'based on novel'}, {'id': 2956, 'name': 'vietnam'}, {'id': 2957, 'name': 'vietnam war'}, {'id': 6054, 'name': 'friendship'}, {'id': 9673, 'name': 'love'}, {'id': 10235, 'name': 'family relationships'}, {'id': 10624, 'name': 'bully'},…
712	[{'id': 213, 'name': 'upper class'}, {'id': 699, 'name': 'love at first sight'}, {'id': 1334, 'name': 'wedding vows'}, {'id': 1459, 'name': 'marriage proposal'}, {'id': 1873, 'name': 'yuppie'}, {'id': 2038, 'name': "love of one's life"}, {'id': 3568, 'name': 'lone wolf'}, {'id': 3577, 'name': 'snob'}, {'id': 3581, 'name': 'witness'}, {'id': 3582, 'name': 'bride'}, {'id': 3583, 'name': 'bridegroom…
16295	[{'id': 12425, 'name': 'racism'}, {'id': 14819, 'name': 'violence'}, {'id': 171662, 'name': 'date rape'}, {'id': 171665, 'name': 'athletic scholarship'}, {'id': 171667, 'name': 'black militant'}, {'id': 171670, 'name': 'resentment'}, {'id': 171676, 'name': 'school shooting'}]
48992	[{'id': 2124, 'name': 'puerto rican'}, {'id': 9673, 'name': 'love'}, {'id': 9890, 'name': 'jail'}, {'id': 10183, 'name': 'independent film'}, {'id': 14604, 'name': 'theft'}, {'id': 187056, 'name': 'woman director'}]
10879	[{'id': 918, 'name': 'newspaper'}, {'id': 5440, 'name': 'adversary'}, {'id': 12193, 'name': 'reporter'}, {'id': 202401, 'name': 'experience'}]
10660	[{'id': 828, 'name': 'waitress'}, {'id': 8015, 'name': 'cop'}, {'id': 208262, 'name': 'lottery ticket'}, {'id': 208263, 'name': 'winning lottery'}]
10714	[{'id': 958, 'name': 'indian lead'}, {'id': 4809, 'name': 'tiger'}, {'id': 5650, 'name': 'feral child'}, {'id': 6731, 'name': 'british'}, {'id': 8775, 'name': 'panther'}, {'id': 10468, 'name': 'bear'}, {'id': 10787, 'name': 'jungle'}, {'id': 13072, 'name': 'falling in love'}]
41647	[{'id': 2652, 'name': 'nazis'}, {'id': 2903, 'name': 'propaganda'}, {'id': 2936, 'name': "artists' life"}, {'id': 11064, 'name': 'nazi germany'}, {'id': 11614, 'name': 'filmmaker'}]
8587	[{'id': 2143, 'name': 'loss of parents'}, {'id': 5276, 'name': 'wild boar'}, {'id': 6464, 'name': 'uncle'}, {'id': 11326, 'name': 'shaman'}, {'id': 11436, 'name': 'redemption'}, {'id': 13084, 'name': 'king'}, {'id': 14767, 'name': 'scar'}, {'id': 18136, 'name': 'hyena'}, {'id': 18153, 'name': 'meerkat'}]
1689	[{'id': 4476, 'name': 'buddhist'}, {'id': 4558, 'name': 'tibet'}, {'id': 5484, 'name': 'reincarnation'}, {'id': 5722, 'name': 'buddha'}, {'id': 5723, 'name': 'siddhartha'}, {'id': 10183, 'name': 'independent film'}]
11596	[{'id': 657, 'name': 'fire'}, {'id': 1930, 'name': 'kidnapping'}, {'id': 3030, 'name': 'nightmare'}, {'id': 3521, 'name': 'earthquake'}, {'id': 4142, 'name': 'insomnia'}, {'id': 6152, 'name': 'supernatural'}, {'id': 6562, 'name': 'celebrity'}, {'id': 6732, 'name': 'mascot'}, {'id': 9820, 'name': 'alternate dimension'}, {'id': 10232, 'name': 'fame'}, {'id': 11612, 'name': 'hospital'}, {'id': 12396…
854	[{'id': 851, 'name': 'dual identity'}, {'id': 974, 'name': 'bank'}, {'id': 2422, 'name': 'mockery'}, {'id': 6348, 'name': 'green'}, {'id': 9903, 'name': 'balloon'}, {'id': 156257, 'name': 'jail cell'}, {'id': 179101, 'name': 'norse mythology'}]
9359	[{'id': 383, 'name': 'poker'}, {'id': 787, 'name': 'mississippi'}, {'id': 1582, 'name': 'saloon'}, {'id': 3799, 'name': 'ship'}, {'id': 10322, 'name': 'native american'}, {'id': 10562, 'name': 'on the run'}, {'id': 10988, 'name': 'based on tv series'}, {'id': 11073, 'name': 'steamboat'}, {'id': 18083, 'name': 'attempted robbery'}, {'id': 185589, 'name': 'cowboy and outlaw'}]
23333	[{'id': 242, 'name': 'new york'}, {'id': 567, 'name': 'alcohol'}, {'id': 947, 'name': 'prohibition'}, {'id': 5565, 'name': 'biography'}, {'id': 9840, 'name': 'romance'}, {'id': 10183, 'name': 'independent film'}, {'id': 163110, 'name': 'theater'}, {'id': 187844, 'name': 'flashback'}, {'id': 207876, 'name': '1920s'}]
36593	[{'id': 1568, 'name': 'undercover'}, {'id': 11931, 'name': 'spoof'}, {'id': 208208, 'name': 'state prison'}]
12280	[{'id': 242, 'name': 'new york'}, {'id': 3664, 'name': 'research'}, {'id': 3836, 'name': 'success'}, {'id': 9574, 'name': 'tageszeitung'}, {'id': 9826, 'name': 'murder'}]
2788	[{'id': 1253, 'name': 'roommate'}, {'id': 1873, 'name': 'yuppie'}, {'id': 2200, 'name': 'generations confilct'}, {'id': 2249, 'name': 'camcorder'}, {'id': 2566, 'name': 'cohabitant'}, {'id': 5865, 'name': 'cabriolet'}, {'id': 179781, 'name': 'fictional tv show'}, {'id': 198673, 'name': 'unemployed'}]
10427	[{'id': 798, 'name': 'sheriff'}, {'id': 1016, 'name': 'wyoming'}, {'id': 2708, 'name': 'hitman'}, {'id': 10856, 'name': 'bag of money'}, {'id': 207268, 'name': 'neo-noir'}]
11011	[{'id': 18035, 'name': 'family'}, {'id': 175668, 'name': 'life raft'}, {'id': 175670, 'name': 'private airplane'}, {'id': 175676, 'name': 'toothbrush'}, {'id': 175681, 'name': 'gluttony'}, {'id': 175683, 'name': 'magnifying glass'}, {'id': 175685, 'name': 'rubber boat'}]
49803	[{'id': 456, 'name': 'mother'}, {'id': 4424, 'name': 'pain'}, {'id': 6038, 'name': 'marriage'}, {'id': 10183, 'name': 'independent film'}, {'id': 208316, 'name': 'worrying'}]
8987	[{'id': 1261, 'name': 'river'}, {'id': 1621, 'name': 'robber'}, {'id': 1680, 'name': 'boston'}, {'id': 2492, 'name': 'bank robber'}, {'id': 5809, 'name': 'marriage crisis'}, {'id': 7188, 'name': 'hostage-taking'}, {'id': 8158, 'name': 'rafting'}, {'id': 15009, 'name': 'criminal'}, {'id': 233153, 'name': 'white water rafting'}]
1637	[{'id': 258, 'name': 'bomb'}, {'id': 822, 'name': 'airport'}, {'id': 992, 'name': 'bus'}, {'id': 2776, 'name': 'bus ride'}, {'id': 3306, 'name': 'highway'}, {'id': 157251, 'name': 'bomb planting'}]
15128	[{'id': 6078, 'name': 'politics'}, {'id': 9673, 'name': 'love'}, {'id': 208323, 'name': 'speech writer'}]
8831	[{'id': 779, 'name': 'martial arts'}, {'id': 4379, 'name': 'time travel'}, {'id': 10568, 'name': 'science fiction'}, {'id': 175629, 'name': 'alternative reality'}]
36955	[{'id': 470, 'name': 'spy'}, {'id': 949, 'name': 'terrorist'}, {'id': 1196, 'name': 'florida'}, {'id': 1419, 'name': 'gun'}, {'id': 1930, 'name': 'kidnapping'}, {'id': 2284, 'name': 'horseback riding'}, {'id': 3546, 'name': 'florida keys'}, {'id': 4289, 'name': 'secret agent'}, {'id': 161520, 'name': 'terrorist plot'}, {'id': 167444, 'name': 'top secret'}, {'id': 167451, 'name': 'woman with glass…
10449	[{'id': 1157, 'name': 'wife husband relationship'}, {'id': 1605, 'name': 'new love'}, {'id': 18035, 'name': 'family'}, {'id': 33457, 'name': 'alcoholic'}, {'id': 40952, 'name': 'therapy'}]
10395	[{'id': 596, 'name': 'adultery'}, {'id': 2499, 'name': 'heal'}, {'id': 4197, 'name': 'bite'}, {'id': 12564, 'name': 'werewolf'}]
12160	[{'id': 75, 'name': 'gunslinger'}, {'id': 395, 'name': 'gambling'}, {'id': 798, 'name': 'sheriff'}, {'id': 1559, 'name': 'deputy sheriff'}, {'id': 4391, 'name': 'wretch'}, {'id': 5074, 'name': 'wyatt earp'}, {'id': 6165, 'name': 'historical figure'}, {'id': 9550, 'name': 'doc holliday'}]
40480	[{'id': 591, 'name': 'cia'}, {'id': 934, 'name': 'judge'}, {'id': 1936, 'name': 'blackmail'}]
52038	[{'id': 237, 'name': 'gay'}, {'id': 4729, 'name': 'dublin'}, {'id': 6054, 'name': 'friendship'}, {'id': 14985, 'name': 'ireland'}, {'id': 163110, 'name': 'theater'}, {'id': 176793, 'name': 'middle age'}, {'id': 208383, 'name': 'oscar wilde'}]
29444	[{'id': 963, 'name': 'loss of brother'}, {'id': 1562, 'name': 'hostage'}, {'id': 2571, 'name': 'tv show'}, {'id': 6007, 'name': 'media'}, {'id': 6562, 'name': 'celebrity'}, {'id': 10685, 'name': 'escape'}, {'id': 10809, 'name': 'teenage girl'}, {'id': 11612, 'name': 'hospital'}, {'id': 13130, 'name': 'teenager'}, {'id': 15069, 'name': 'masked man'}, {'id': 15249, 'name': 'tragic event'}, {'id': 1…
26352	[{'id': 1812, 'name': 'fbi'}, {'id': 2151, 'name': 'drug crime'}, {'id': 14819, 'name': 'violence'}, {'id': 14964, 'name': 'drug'}, {'id': 155790, 'name': 'private detective'}, {'id': 222423, 'name': 'blast'}]
39953	[]
41580	[]
315	[{'id': 627, 'name': 'killing'}, {'id': 999, 'name': 'sports car'}, {'id': 1663, 'name': 'go-go dancer'}, {'id': 1664, 'name': 'eroticism'}, {'id': 1930, 'name': 'kidnapping'}, {'id': 10183, 'name': 'independent film'}, {'id': 11034, 'name': 'b movie'}, {'id': 18450, 'name': 'exploitation film'}]
22067	[{'id': 10235, 'name': 'family relationships'}, {'id': 13073, 'name': 'fear'}, {'id': 14534, 'name': 'relationship'}, {'id': 208282, 'name': 'gospel singer'}]
18242	[{'id': 10121, 'name': 'stop motion'}]
11667	[{'id': 407, 'name': 'dictator'}, {'id': 779, 'name': 'martial arts'}, {'id': 1562, 'name': 'hostage'}, {'id': 5362, 'name': 'liberation of hostage'}, {'id': 7188, 'name': 'hostage-taking'}, {'id': 10076, 'name': 'street fighter'}, {'id': 15053, 'name': 'united nations'}, {'id': 41645, 'name': 'based on video game'}]
32502	[{'id': 2708, 'name': 'hitman'}, {'id': 2820, 'name': 'wound'}, {'id': 5828, 'name': 'yoga'}, {'id': 8636, 'name': 'blood splatter'}, {'id': 9826, 'name': 'murder'}, {'id': 9866, 'name': 'basement'}, {'id': 11221, 'name': 'blood'}]
267188	[]
28732	[{'id': 9864, 'name': 'prank'}, {'id': 10183, 'name': 'independent film'}, {'id': 15363, 'name': 'bank robbery'}]
75555	[{'id': 2863, 'name': 'mannequin'}, {'id': 6152, 'name': 'supernatural'}, {'id': 11034, 'name': 'b movie'}, {'id': 34117, 'name': 'cult film'}, {'id': 208293, 'name': 'wood'}]
42981	[{'id': 6966, 'name': 'film history'}, {'id': 217987, 'name': 'animation filmmaking'}]
278939	[{'id': 642, 'name': 'robbery'}, {'id': 974, 'name': 'bank'}, {'id': 3300, 'name': 'cadillac'}, {'id': 10594, 'name': 'money'}, {'id': 168350, 'name': 'bus station'}]
291731	[{'id': 1523, 'name': 'obsession'}, {'id': 4129, 'name': 'widow'}, {'id': 15249, 'name': 'tragic event'}, {'id': 155532, 'name': 'fatal attraction'}]
226229	[]
203119	[{'id': 2136, 'name': 'television'}, {'id': 8201, 'name': 'satire'}]
172923	[]
316098	[{'id': 208455, 'name': 'malcolm x'}]
8011	[{'id': 233, 'name': 'japan'}, {'id': 242, 'name': 'new york'}, {'id': 388, 'name': 'scotland'}, {'id': 1629, 'name': 'morocco'}, {'id': 46958, 'name': 'good and bad'}]
171857	[]
2654	[{'id': 1415, 'name': 'small town'}, {'id': 2340, 'name': 'paranoia'}, {'id': 6018, 'name': 'new hampshire'}, {'id': 6255, 'name': 'insanity'}, {'id': 9937, 'name': 'suspense'}, {'id': 10308, 'name': 'h.p. lovecraft'}, {'id': 10738, 'name': 'diner'}, {'id': 10818, 'name': 'author'}, {'id': 10941, 'name': 'disappearance'}, {'id': 14765, 'name': 'church'}, {'id': 14819, 'name': 'violence'}, {'id': …
18069	[{'id': 1019, 'name': 'rodeo'}, {'id': 10183, 'name': 'independent film'}, {'id': 155291, 'name': 'cowboy'}, {'id': 190078, 'name': 'bull riding'}]
19092	[{'id': 6075, 'name': 'sport'}]
2758	[{'id': 931, 'name': 'jealousy'}, {'id': 1009, 'name': 'baby'}, {'id': 1155, 'name': 'brother sister relationship'}, {'id': 1307, 'name': 'butler'}, {'id': 1873, 'name': 'yuppie'}, {'id': 2341, 'name': 'nanny'}, {'id': 5767, 'name': 'summer camp'}, {'id': 6317, 'name': 'guillotine'}, {'id': 6464, 'name': 'uncle'}]
38129	[{'id': 9716, 'name': 'stand-up comedy'}]
10436	[{'id': 213, 'name': 'upper class'}, {'id': 242, 'name': 'new york'}, {'id': 4320, 'name': 'lover'}, {'id': 9886, 'name': 'countess'}, {'id': 10909, 'name': 'lawyer'}, {'id': 207928, 'name': '19th century'}]
13595	[{'id': 1224, 'name': 'radio station'}, {'id': 5540, 'name': 'heavy metal'}, {'id': 18001, 'name': 'rock band'}]
46094	[{'id': 6075, 'name': 'sport'}]
9409	[{'id': 4171, 'name': 'staatsanwältin'}, {'id': 8233, 'name': 'cops'}, {'id': 13142, 'name': 'gangster'}, {'id': 41158, 'name': 'stakeout'}, {'id': 155446, 'name': 'police stakeout'}]
11853	[{'id': 293, 'name': 'female nudity'}, {'id': 9748, 'name': 'revenge'}, {'id': 155573, 'name': 'wild west'}, {'id': 155658, 'name': 'blonde woman'}, {'id': 168405, 'name': 'fast draw'}, {'id': 168406, 'name': 'tough \xa0girl'}, {'id': 168416, 'name': 'gun fu'}, {'id': 168418, 'name': 'pistol duel'}, {'id': 168422, 'name': 'small western town'}]
16771	[{'id': 107, 'name': 'barcelona spain'}, {'id': 3588, 'name': 'navy'}, {'id': 10183, 'name': 'independent film'}]
46924	[{'id': 3836, 'name': 'success'}, {'id': 189151, 'name': 'medieval times'}, {'id': 212739, 'name': 'struggle'}]
11041	[{'id': 5521, 'name': 'arkansas'}, {'id': 10590, 'name': 'oil'}, {'id': 10988, 'name': 'based on tv series'}, {'id': 12547, 'name': 'billionaire'}, {'id': 14559, 'name': 'hillbilly'}, {'id': 163047, 'name': 'beverly hills'}, {'id': 187056, 'name': 'woman director'}]
306	[{'id': 703, 'name': 'detective'}, {'id': 1568, 'name': 'undercover'}, {'id': 3016, 'name': 'security camera'}, {'id': 4230, 'name': 'carousel '}, {'id': 5340, 'name': 'investigation'}, {'id': 6110, 'name': 'weapon'}, {'id': 9663, 'name': 'sequel'}, {'id': 10084, 'name': 'rescue'}, {'id': 10889, 'name': 'counterfeit'}, {'id': 10950, 'name': 'shootout'}, {'id': 11719, 'name': 'dirty cop'}, {'id': …
14522	[{'id': 2673, 'name': 'horse'}, {'id': 2755, 'name': 'country life'}, {'id': 187056, 'name': 'woman director'}]
26203	[{'id': 15127, 'name': 'killer'}, {'id': 164092, 'name': 'blindness'}]
178	[{'id': 949, 'name': 'terrorist'}, {'id': 1680, 'name': 'boston'}, {'id': 2407, 'name': 'fireworks'}, {'id': 3537, 'name': 'orchestra'}, {'id': 5879, 'name': 'anarchist'}, {'id': 6029, 'name': 'concert'}, {'id': 6104, 'name': 'computer'}, {'id': 9748, 'name': 'revenge'}, {'id': 11018, 'name': 'irish'}, {'id': 13027, 'name': 'wedding'}, {'id': 14601, 'name': 'explosion'}, {'id': 14819, 'name': 'vi…
19819	[{'id': 6075, 'name': 'sport'}, {'id': 6496, 'name': 'basketball'}, {'id': 8029, 'name': 'drama'}]
57834	[{'id': 1313, 'name': 'mental disease'}, {'id': 3312, 'name': 'nuclear missile'}, {'id': 9682, 'name': 'history'}, {'id': 9838, 'name': 'nymphomaniac'}, {'id': 10061, 'name': 'dysfunctional marriage'}, {'id': 10183, 'name': 'independent film'}]
4722	[{'id': 1448, 'name': 'distrust'}, {'id': 4409, 'name': 'military base'}, {'id': 9714, 'name': 'remake'}, {'id': 9951, 'name': 'alien'}, {'id': 10685, 'name': 'escape'}, {'id': 13065, 'name': 'soldier'}, {'id': 14909, 'name': 'alien invasion'}, {'id': 15250, 'name': 'alien infection'}, {'id': 161290, 'name': 'sleeping'}, {'id': 161891, 'name': 'doppelganger'}, {'id': 200054, 'name': 'emotionless'…
18215	[{'id': 1523, 'name': 'obsession'}, {'id': 1566, 'name': 'dream'}, {'id': 1930, 'name': 'kidnapping'}, {'id': 2483, 'name': 'nudity'}, {'id': 9937, 'name': 'suspense'}, {'id': 10048, 'name': 'unrequited love'}, {'id': 13005, 'name': 'doctor'}, {'id': 13063, 'name': 'car accident'}, {'id': 159278, 'name': 'obsessive love'}, {'id': 187056, 'name': 'woman director'}, {'id': 206219, 'name': 'captivit…
1607	[{'id': 395, 'name': 'gambling'}, {'id': 494, 'name': 'father son relationship'}, {'id': 577, 'name': 'black people'}, {'id': 700, 'name': 'italo-american'}, {'id': 924, 'name': 'italian'}, {'id': 1797, 'name': 'loyalty'}, {'id': 3149, 'name': 'gangster boss'}, {'id': 3739, 'name': 'funeral'}, {'id': 5343, 'name': 'molotow cocktail'}, {'id': 5606, 'name': 'gang leader'}, {'id': 5609, 'name': 'nos…
26391	[]
117553	[{'id': 255, 'name': 'male nudity'}, {'id': 331, 'name': 'tattoo'}, {'id': 387, 'name': 'california'}, {'id': 494, 'name': 'father son relationship'}, {'id': 966, 'name': 'beach'}, {'id': 2135, 'name': 'radio'}, {'id': 2398, 'name': 'narration'}, {'id': 3202, 'name': 'con man'}, {'id': 5609, 'name': 'nostalgia'}, {'id': 8098, 'name': 'calendar'}, {'id': 8233, 'name': 'cops'}, {'id': 8508, 'name':…
6075	[{'id': 378, 'name': 'prison'}, {'id': 1228, 'name': '1970s'}, {'id': 2124, 'name': 'puerto rican'}, {'id': 3398, 'name': 'release from prison'}, {'id': 6840, 'name': 'criminal past'}, {'id': 9673, 'name': 'love'}, {'id': 10712, 'name': 'night club'}, {'id': 14819, 'name': 'violence'}, {'id': 14964, 'name': 'drug'}, {'id': 155490, 'name': 'disco'}]
11310	[{'id': 1197, 'name': 'nevada'}, {'id': 1321, 'name': 'gold'}, {'id': 1421, 'name': 'birthday'}, {'id': 6956, 'name': 'treasure hunt'}, {'id': 7184, 'name': 'gold bar'}, {'id': 7508, 'name': 'friendship bracelet'}, {'id': 155291, 'name': 'cowboy'}]
18658	[]
9350	[{'id': 1262, 'name': 'mountain'}, {'id': 2805, 'name': 'rocky mountains'}, {'id': 3800, 'name': 'airplane'}, {'id': 4245, 'name': 'hijacking'}, {'id': 4702, 'name': 'suitcase'}, {'id': 8624, 'name': 'climbing'}, {'id': 10051, 'name': 'heist'}, {'id': 10594, 'name': 'money'}, {'id': 10794, 'name': 'snow'}, {'id': 159212, 'name': 'mountain climbing'}]
9612	[{'id': 1603, 'name': 'extraterrestrial technology'}, {'id': 4862, 'name': 'alien life-form'}, {'id': 6968, 'name': 'space invasion'}]
2124	[{'id': 236, 'name': 'suicide'}, {'id': 387, 'name': 'california'}, {'id': 572, 'name': 'sex'}, {'id': 1308, 'name': 'secret identity'}, {'id': 1664, 'name': 'eroticism'}, {'id': 2340, 'name': 'paranoia'}, {'id': 2483, 'name': 'nudity'}, {'id': 2655, 'name': 'group therapy'}, {'id': 2726, 'name': 'therapist'}, {'id': 9872, 'name': 'grief'}, {'id': 11036, 'name': 'obsessive compulsive disorder'}, …
26261	[{'id': 177637, 'name': 'winging into a wall'}, {'id': 177648, 'name': 'infra red'}, {'id': 177652, 'name': 'photo album epilogue'}, {'id': 177656, 'name': 'jumper cable'}, {'id': 177658, 'name': 'rude waiter'}, {'id': 193171, 'name': 'sitcom'}]
19176	[{'id': 155291, 'name': 'cowboy'}]
49299	[{'id': 10183, 'name': 'independent film'}, {'id': 14964, 'name': 'drug'}, {'id': 15160, 'name': 'divorce'}, {'id': 33490, 'name': 'filmmaking'}, {'id': 169635, 'name': 'psychological drama'}]
11566	[{'id': 732, 'name': 'coma'}, {'id': 833, 'name': 'white house'}, {'id': 840, 'name': 'usa president'}, {'id': 4073, 'name': 'apoplectic stroke'}, {'id': 161891, 'name': 'doppelganger'}]
9571	[{'id': 1228, 'name': '1970s'}, {'id': 1556, 'name': 'texas'}, {'id': 6270, 'name': 'high school'}, {'id': 10267, 'name': 'comedy'}, {'id': 10683, 'name': 'coming of age'}, {'id': 13088, 'name': 'summer'}, {'id': 13130, 'name': 'teenager'}, {'id': 15060, 'name': 'period drama'}, {'id': 234367, 'name': 'great soundtrack'}]
9739	[{'id': 720, 'name': 'helicopter'}, {'id': 779, 'name': 'martial arts'}, {'id': 853, 'name': 'crime fighter'}, {'id': 2421, 'name': 'social control'}, {'id': 2598, 'name': 'museum'}, {'id': 2964, 'name': 'future'}, {'id': 3385, 'name': 'cryogenics'}, {'id': 3469, 'name': 'utopia'}, {'id': 4565, 'name': 'dystopia'}, {'id': 5572, 'name': 'fistfight'}, {'id': 6149, 'name': 'police'}, {'id': 6259, 'n…
24257	[]
34444	[{'id': 108, 'name': 'transvestism'}, {'id': 10768, 'name': 'lesbian'}, {'id': 33602, 'name': 'cowgirl'}, {'id': 163726, 'name': 'hitchhiking'}, {'id': 198588, 'name': 'lbgt'}]
26141	[{'id': 11931, 'name': 'spoof'}, {'id': 155790, 'name': 'private detective'}]
10997	[{'id': 237, 'name': 'gay'}, {'id': 478, 'name': 'china'}, {'id': 3679, 'name': 'society'}, {'id': 7439, 'name': 'woman between two men'}, {'id': 10183, 'name': 'independent film'}, {'id': 12392, 'name': 'best friend'}, {'id': 33683, 'name': 'beijing'}]
50463	[]
10443	[{'id': 9872, 'name': 'grief'}, {'id': 10617, 'name': 'disaster'}, {'id': 33720, 'name': 'guilt'}, {'id': 159315, 'name': 'mental health'}]
20239	[{'id': 898, 'name': 'hip-hop'}, {'id': 4048, 'name': 'musician'}, {'id': 11800, 'name': 'mockumentary'}, {'id': 11931, 'name': 'spoof'}]
16297	[{'id': 960, 'name': 'homeless person'}, {'id': 9798, 'name': 'law school'}, {'id': 41267, 'name': 'bum'}, {'id': 171162, 'name': 'harvard law school'}, {'id': 207844, 'name': 'college student'}]
18551	[{'id': 395, 'name': 'gambling'}, {'id': 572, 'name': 'sex'}, {'id': 642, 'name': 'robbery'}, {'id': 1556, 'name': 'texas'}, {'id': 2483, 'name': 'nudity'}, {'id': 2781, 'name': 'roadhouse'}, {'id': 3423, 'name': 'liquor'}, {'id': 3739, 'name': 'funeral'}, {'id': 9826, 'name': 'murder'}, {'id': 9840, 'name': 'romance'}, {'id': 15295, 'name': 'confrontation'}, {'id': 159607, 'name': 'grifter'}, {'…
25440	[]
9024	[{'id': 612, 'name': 'hotel'}, {'id': 1808, 'name': 'lover (female)'}, {'id': 9433, 'name': 'concierge'}, {'id': 9758, 'name': 'deception'}, {'id': 11869, 'name': 'mistress'}]
37233	[{'id': 1812, 'name': 'fbi'}, {'id': 3703, 'name': 'law'}, {'id': 6335, 'name': 'tennessee'}, {'id': 10909, 'name': 'lawyer'}, {'id': 162813, 'name': 'law firm'}, {'id': 208043, 'name': 'bar exam'}]
1634	[{'id': 1751, 'name': 'social work'}, {'id': 2438, 'name': 'social worker'}, {'id': 2526, 'name': 'human animal relationship'}, {'id': 4676, 'name': 'whale'}, {'id': 6089, 'name': 'freedom'}, {'id': 12392, 'name': 'best friend'}, {'id': 155582, 'name': 'amusement park'}, {'id': 179430, 'name': 'aftercreditsstinger'}]
13815	[{'id': 1601, 'name': 'war on drugs'}, {'id': 2149, 'name': 'drug traffic'}, {'id': 2231, 'name': 'drug dealer'}, {'id': 2235, 'name': 'drug mule'}, {'id': 5707, 'name': 'childhood trauma'}, {'id': 6691, 'name': 'drug scene'}, {'id': 6712, 'name': 'death of a child'}, {'id': 9748, 'name': 'revenge'}, {'id': 14964, 'name': 'drug'}, {'id': 15155, 'name': 'witness to murder'}, {'id': 34079, 'name': …
5503	[{'id': 520, 'name': 'chicago'}, {'id': 797, 'name': 'showdown'}, {'id': 1568, 'name': 'undercover'}, {'id': 3262, 'name': 'surgeon'}, {'id': 3437, 'name': 'death sentence'}, {'id': 3440, 'name': 'doomed man'}, {'id': 3442, 'name': 'lethal injection'}, {'id': 3713, 'name': 'chase'}, {'id': 9714, 'name': 'remake'}, {'id': 10085, 'name': 'betrayal'}, {'id': 10562, 'name': 'on the run'}, {'id': 1066…
35588	[{'id': 4616, 'name': 'apache'}, {'id': 6165, 'name': 'historical figure'}, {'id': 10322, 'name': 'native american'}, {'id': 15126, 'name': 'historical'}, {'id': 156234, 'name': 'cavalry'}, {'id': 194581, 'name': 'geronimo'}]
2087	[{'id': 159588, 'name': 'suicide by hanging'}, {'id': 159595, 'name': 'sexual torture'}, {'id': 159600, 'name': 'exploding truck'}, {'id': 159601, 'name': 'cuckold'}, {'id': 159602, 'name': 'garbage dump'}]
41579	[]
18620	[{'id': 9833, 'name': 'lesbian relationship'}, {'id': 10180, 'name': 'homosexuality'}, {'id': 10183, 'name': 'independent film'}, {'id': 187056, 'name': 'woman director'}]
41006	[{'id': 2702, 'name': 'golf'}]
4916	[]
2019	[{'id': 2411, 'name': 'new orleans'}, {'id': 3070, 'name': 'mercenary'}, {'id': 4323, 'name': 'hunting human beings'}, {'id': 10594, 'name': 'money'}, {'id': 13017, 'name': 'drifter'}, {'id': 15137, 'name': 'union'}, {'id': 41599, 'name': 'sailor'}, {'id': 207678, 'name': 'human prey'}]
31642	[{'id': 2956, 'name': 'vietnam'}, {'id': 2957, 'name': 'vietnam war'}, {'id': 5565, 'name': 'biography'}, {'id': 15162, 'name': 'dog'}, {'id': 208176, 'name': 'immigrant experience'}]
9255	[{'id': 1400, 'name': 'swordplay'}, {'id': 4289, 'name': 'secret agent'}, {'id': 5362, 'name': 'liberation of hostage'}, {'id': 8421, 'name': 'saddam hussein'}, {'id': 9755, 'name': 'parody'}, {'id': 15087, 'name': 'iraq war'}]
26271	[{'id': 5595, 'name': 'sleepover'}, {'id': 10183, 'name': 'independent film'}, {'id': 12392, 'name': 'best friend'}]
10612	[{'id': 1209, 'name': 'wales'}, {'id': 2504, 'name': 'world war i'}, {'id': 5331, 'name': 'village'}, {'id': 214527, 'name': 'cartographer'}]
2259	[{'id': 1291, 'name': 'central and south america'}, {'id': 3009, 'name': 'farm worker'}, {'id': 4932, 'name': 'farm'}, {'id': 6285, 'name': "coup d'etat"}, {'id': 6451, 'name': 'santiago'}, {'id': 11627, 'name': 'paranormal phenomena'}, {'id': 11925, 'name': 'domestic violence'}, {'id': 155881, 'name': 'estate'}, {'id': 208720, 'name': 'family estate'}]
16097	[]
11934	[{'id': 236, 'name': 'suicide'}, {'id': 242, 'name': 'new york'}, {'id': 417, 'name': 'corruption'}, {'id': 736, 'name': 'journalist'}, {'id': 1436, 'name': 'inventor'}, {'id': 1568, 'name': 'undercover'}, {'id': 4290, 'name': 'toy'}, {'id': 4812, 'name': 'plan'}, {'id': 5306, 'name': 'boss'}, {'id': 5340, 'name': 'investigation'}, {'id': 6129, 'name': 'company'}, {'id': 6133, 'name': 'industry'}…
106143	[{'id': 15300, 'name': 'father daughter relationship'}, {'id': 207716, 'name': 'actor'}, {'id': 208186, 'name': 'unsuccessful'}]
12475	[{'id': 2470, 'name': 'education'}, {'id': 4595, 'name': 'u.s. army'}, {'id': 6054, 'name': 'friendship'}, {'id': 6091, 'name': 'war'}, {'id': 156052, 'name': 'unemployment'}]
9386	[{'id': 591, 'name': 'cia'}, {'id': 782, 'name': 'assassin'}, {'id': 795, 'name': 'running'}, {'id': 833, 'name': 'white house'}, {'id': 840, 'name': 'usa president'}, {'id': 3088, 'name': 'bodyguard'}, {'id': 10333, 'name': 'stalking'}, {'id': 15134, 'name': 'election'}, {'id': 33632, 'name': 'apartment'}, {'id': 41249, 'name': 'secret service'}, {'id': 208633, 'name': 'secret service agent'}]
7984	[{'id': 258, 'name': 'bomb'}, {'id': 378, 'name': 'prison'}, {'id': 494, 'name': 'father son relationship'}, {'id': 818, 'name': 'based on novel'}, {'id': 1228, 'name': '1970s'}, {'id': 5565, 'name': 'biography'}, {'id': 6150, 'name': 'faith'}, {'id': 11018, 'name': 'irish'}, {'id': 11038, 'name': 'trial'}, {'id': 11196, 'name': 'rebellion'}, {'id': 13006, 'name': 'torture'}, {'id': 13015, 'name'…
59930	[]
15765	[{'id': 156306, 'name': 'price of fame'}, {'id': 164409, 'name': 'tina turner'}, {'id': 164414, 'name': 'black woman'}, {'id': 164431, 'name': 'cameo appearance by real life subject'}, {'id': 164443, 'name': 'african american music'}, {'id': 164866, 'name': 'black family'}]
31643	[]
6	[{'id': 520, 'name': 'chicago'}, {'id': 2231, 'name': 'drug dealer'}, {'id': 4487, 'name': 'boxing match'}, {'id': 10685, 'name': 'escape'}, {'id': 162914, 'name': 'one night'}]
329	[{'id': 911, 'name': 'exotic island'}, {'id': 1718, 'name': 'dna'}, {'id': 1719, 'name': 'paleontology'}, {'id': 1720, 'name': 'tyrannosaurus rex'}, {'id': 1764, 'name': 'triceratops'}, {'id': 1765, 'name': 'brontosaurus'}, {'id': 1767, 'name': 'electric fence'}, {'id': 2041, 'name': 'island'}, {'id': 12616, 'name': 'dinosaur'}, {'id': 155582, 'name': 'amusement park'}, {'id': 158340, 'name': 'th…
10909	[{'id': 387, 'name': 'california'}, {'id': 736, 'name': 'journalist'}, {'id': 917, 'name': 'journalism'}, {'id': 1003, 'name': 'photographer'}, {'id': 3306, 'name': 'highway'}, {'id': 10714, 'name': 'serial killer'}, {'id': 206977, 'name': 'hitchhike'}]
507	[{'id': 90, 'name': 'paris'}, {'id': 549, 'name': 'prostitute'}, {'id': 642, 'name': 'robbery'}, {'id': 726, 'name': 'drug abuse'}, {'id': 740, 'name': 'aids'}, {'id': 974, 'name': 'bank'}, {'id': 1416, 'name': 'jazz'}, {'id': 1562, 'name': 'hostage'}, {'id': 1759, 'name': 'night life'}, {'id': 1930, 'name': 'kidnapping'}, {'id': 1953, 'name': 'vault'}, {'id': 2375, 'name': 'junkie'}, {'id': 2492…
34024	[{'id': 171026, 'name': 'marbles'}, {'id': 171028, 'name': 'elevator operator'}, {'id': 171036, 'name': 'bellboy'}, {'id': 171039, 'name': 'lock child'}, {'id': 171040, 'name': 'living alone'}, {'id': 171043, 'name': 'st. louis'}, {'id': 171051, 'name': 'against the odds'}, {'id': 171052, 'name': '\xa0epileptic seizure'}, {'id': 171054, 'name': 'understanding'}]
29918	[{'id': 178869, 'name': 'lassie'}]
9593	[{'id': 2343, 'name': 'magic'}, {'id': 9732, 'name': 'movie in movie'}, {'id': 11931, 'name': 'spoof'}, {'id': 15252, 'name': 'magical object'}, {'id': 15284, 'name': 'cartoon cat'}, {'id': 48711, 'name': 'ticket'}, {'id': 160612, 'name': 'self-referential'}, {'id': 161849, 'name': 'projectionist'}, {'id': 161868, 'name': "child's point of view"}]
42580	[]
22317	[{'id': 952, 'name': 'lightning'}, {'id': 184671, 'name': 'jack'}]
1413	[{'id': 478, 'name': 'china'}, {'id': 164920, 'name': 'opera singer'}]
12121	[{'id': 1874, 'name': 'car dealer'}, {'id': 2142, 'name': 'anonymity'}, {'id': 6270, 'name': 'high school'}, {'id': 159141, 'name': 'sperm donor'}]
2246	[{'id': 2587, 'name': 'married couple'}, {'id': 4617, 'name': 'insurance fraud'}, {'id': 6431, 'name': 'boarder'}, {'id': 9937, 'name': 'suspense'}, {'id': 168386, 'name': 'child wish'}]
10502	[{'id': 1328, 'name': 'secret'}, {'id': 3301, 'name': 'suspicion'}, {'id': 3868, 'name': 'face transplant'}, {'id': 6054, 'name': 'friendship'}, {'id': 6271, 'name': 'boarding school'}, {'id': 9673, 'name': 'love'}]
10440	[{'id': 5340, 'name': 'investigation'}, {'id': 10123, 'name': 'dark comedy'}, {'id': 10183, 'name': 'independent film'}, {'id': 10226, 'name': 'neighbor'}, {'id': 155231, 'name': 'reference to william shakespeare'}, {'id': 163335, 'name': 'man with glasses'}, {'id': 167451, 'name': 'woman with glasses'}, {'id': 168346, 'name': 'manhattan, new york city'}]
9516	[{'id': 577, 'name': 'black people'}, {'id': 2231, 'name': 'drug dealer'}, {'id': 2394, 'name': 'ghetto'}, {'id': 6110, 'name': 'weapon'}, {'id': 6147, 'name': 'delinquency'}, {'id': 12670, 'name': 'los angeles'}]
2320	[{'id': 258, 'name': 'bomb'}, {'id': 1336, 'name': 'ransom'}, {'id': 1562, 'name': 'hostage'}, {'id': 3800, 'name': 'airplane'}, {'id': 4245, 'name': 'hijacking'}, {'id': 4460, 'name': 'terror cell'}, {'id': 5422, 'name': 'special unit'}, {'id': 9758, 'name': 'deception'}, {'id': 10084, 'name': 'rescue'}, {'id': 10185, 'name': 'covert operation'}, {'id': 10617, 'name': 'disaster'}, {'id': 10950, …
5879	[{'id': 233, 'name': 'japan'}, {'id': 931, 'name': 'jealousy'}, {'id': 1411, 'name': 'brothel'}, {'id': 2483, 'name': 'nudity'}, {'id': 2983, 'name': 'passion'}, {'id': 4115, 'name': 'longing'}, {'id': 4342, 'name': 'geisha'}, {'id': 4481, 'name': 'deceived wife'}, {'id': 5502, 'name': 'castration'}, {'id': 5579, 'name': 'strangle'}, {'id': 10183, 'name': 'independent film'}, {'id': 12420, 'name'…
83718	[{'id': 248, 'name': 'date'}, {'id': 4433, 'name': 'conversation'}, {'id': 11677, 'name': 'secretary'}, {'id': 208467, 'name': 'dinner date'}]
11971	[{'id': 497, 'name': 'shakespeare'}, {'id': 1338, 'name': 'bachelor'}, {'id': 1605, 'name': 'new love'}, {'id': 3927, 'name': 'rage and hate'}, {'id': 4320, 'name': 'lover'}, {'id': 13027, 'name': 'wedding'}, {'id': 34038, 'name': 'intrigue'}]
2625	[{'id': 894, 'name': 'depression'}, {'id': 2726, 'name': 'therapist'}, {'id': 166927, 'name': 'symphony'}, {'id': 207592, 'name': 'piano'}, {'id': 208167, 'name': 'psychiatrist patient relationship'}, {'id': 220448, 'name': 'bipolar disorder'}]
31911	[{'id': 1992, 'name': 'professor'}, {'id': 6054, 'name': 'friendship'}, {'id': 11510, 'name': 'unfaithfulness'}, {'id': 174916, 'name': 'bowling alley'}, {'id': 208125, 'name': 'alimony'}]
788	[{'id': 582, 'name': 'san francisco'}, {'id': 970, 'name': 'parent child relationship'}, {'id': 1946, 'name': 'restaurant'}, {'id': 2341, 'name': 'nanny'}, {'id': 2546, 'name': 'mask'}, {'id': 4056, 'name': 'custody battle'}, {'id': 167808, 'name': 'fake identity'}]
21450	[{'id': 228653, 'name': 'reference to the book of revelation'}]
11231	[{'id': 779, 'name': 'martial arts'}, {'id': 1412, 'name': 'becoming an adult'}, {'id': 3436, 'name': 'karate'}, {'id': 9748, 'name': 'revenge'}, {'id': 160243, 'name': 'classmate'}]
41588	[{'id': 1873, 'name': 'yuppie'}, {'id': 8201, 'name': 'satire'}, {'id': 9887, 'name': 'surrealism'}, {'id': 10123, 'name': 'dark comedy'}, {'id': 208283, 'name': 'failing business'}]
10447	[{'id': 378, 'name': 'prison'}, {'id': 2041, 'name': 'island'}, {'id': 3713, 'name': 'chase'}, {'id': 4565, 'name': 'dystopia'}, {'id': 9774, 'name': 'prison guard'}, {'id': 10685, 'name': 'escape'}, {'id': 10787, 'name': 'jungle'}, {'id': 40847, 'name': 'near future'}, {'id': 162380, 'name': 'ex soldier'}, {'id': 235648, 'name': 'prisoners'}]
31586	[{'id': 970, 'name': 'parent child relationship'}, {'id': 5561, 'name': 'child prodigy'}, {'id': 9935, 'name': 'travel'}, {'id': 11336, 'name': 'young boy'}, {'id': 15101, 'name': "based on children's book"}, {'id': 161155, 'name': 'kids'}]
9300	[{'id': 212, 'name': 'london england'}, {'id': 2011, 'name': 'queen'}, {'id': 7153, 'name': 'queen elizabeth i'}, {'id': 11402, 'name': 'androgyny'}, {'id': 11687, 'name': 'breaking the fourth wall'}, {'id': 177998, 'name': 'nobility'}, {'id': 187056, 'name': 'woman director'}, {'id': 190071, 'name': 'gender bender'}]
9559	[{'id': 1562, 'name': 'hostage'}, {'id': 9777, 'name': 'escape from prison'}, {'id': 12414, 'name': 'escaped convict'}, {'id': 170865, 'name': 'child kidnapping'}, {'id': 177609, 'name': 'criminologist'}, {'id': 208992, 'name': '1960s'}]
9800	[{'id': 237, 'name': 'gay'}, {'id': 740, 'name': 'aids'}, {'id': 1013, 'name': 'homophobia'}, {'id': 1417, 'name': 'jurors'}, {'id': 6148, 'name': 'court'}, {'id': 9104, 'name': 'partner'}, {'id': 9766, 'name': 'hiv'}, {'id': 10909, 'name': 'lawyer'}, {'id': 41589, 'name': 'dying'}, {'id': 186782, 'name': 'discrimination'}, {'id': 207968, 'name': 'judiciary'}]
713	[{'id': 128, 'name': 'love triangle'}, {'id': 388, 'name': 'scotland'}, {'id': 456, 'name': 'mother'}, {'id': 596, 'name': 'adultery'}, {'id': 738, 'name': 'sexuality'}, {'id': 931, 'name': 'jealousy'}, {'id': 1463, 'name': 'culture clash'}, {'id': 1533, 'name': 'isolation'}, {'id': 1664, 'name': 'eroticism'}, {'id': 1942, 'name': 'strangeness'}, {'id': 2060, 'name': 'penalty'}, {'id': 2320, 'nam…
8291	[{'id': 1014, 'name': 'loss of lover'}, {'id': 1647, 'name': 'sadness'}, {'id': 12670, 'name': 'los angeles'}, {'id': 167043, 'name': 'road movie'}]
18133	[{'id': 579, 'name': 'american football'}, {'id': 6075, 'name': 'sport'}]
25557	[]
22588	[{'id': 1224, 'name': 'radio station'}, {'id': 2135, 'name': 'radio'}, {'id': 13028, 'name': 'writer'}, {'id': 14530, 'name': 'director'}]
10872	[{'id': 65, 'name': 'holiday'}, {'id': 642, 'name': 'robbery'}, {'id': 1437, 'name': 'burglar'}, {'id': 1441, 'name': 'christmas party'}, {'id': 1562, 'name': 'hostage'}, {'id': 1936, 'name': 'blackmail'}, {'id': 1991, 'name': 'santa claus'}, {'id': 2374, 'name': 'bad mother-in-law'}, {'id': 2797, 'name': 'mother-in-law'}, {'id': 5362, 'name': 'liberation of hostage'}, {'id': 6149, 'name': 'polic…
1245	[{'id': 918, 'name': 'newspaper'}, {'id': 1307, 'name': 'butler'}, {'id': 1655, 'name': 'country house'}, {'id': 1797, 'name': 'loyalty'}, {'id': 2382, 'name': 'flower'}, {'id': 2652, 'name': 'nazis'}, {'id': 11508, 'name': 'jewish'}, {'id': 14905, 'name': 'britain'}, {'id': 17997, 'name': 'housekeeper'}, {'id': 33360, 'name': 'employer'}]
11858	[{'id': 422, 'name': 'vietnam veteran'}, {'id': 1004, 'name': 'commercial'}, {'id': 5920, 'name': 'advertising expert'}, {'id': 8066, 'name': 'kaserne'}, {'id': 9479, 'name': 'stau'}, {'id': 13065, 'name': 'soldier'}, {'id': 156052, 'name': 'unemployment'}, {'id': 187056, 'name': 'woman director'}, {'id': 193547, 'name': 'teachers and students'}]
7007	[{'id': 233, 'name': 'japan'}, {'id': 279, 'name': 'usa'}, {'id': 417, 'name': 'corruption'}, {'id': 703, 'name': 'detective'}, {'id': 736, 'name': 'journalist'}, {'id': 818, 'name': 'based on novel'}, {'id': 907, 'name': 'japanese'}, {'id': 1946, 'name': 'restaurant'}, {'id': 2564, 'name': 'wheelchair'}, {'id': 4530, 'name': 'parking garage'}, {'id': 6129, 'name': 'company'}, {'id': 6149, 'name'…
10467	[{'id': 271, 'name': 'competition'}, {'id': 3179, 'name': 'sanatorium'}, {'id': 4344, 'name': 'musical'}, {'id': 6165, 'name': 'historical figure'}, {'id': 8890, 'name': 'cornflakes'}]
5550	[{'id': 679, 'name': 'cyborg'}, {'id': 4565, 'name': 'dystopia'}, {'id': 6149, 'name': 'police'}, {'id': 9663, 'name': 'sequel'}, {'id': 12190, 'name': 'cyberpunk'}, {'id': 33699, 'name': 'policeman'}, {'id': 184213, 'name': 'robocop'}]
8005	[{'id': 616, 'name': 'witch'}, {'id': 2005, 'name': 'tree house'}, {'id': 4147, 'name': 'robin hood'}, {'id': 5774, 'name': 'forest'}, {'id': 6128, 'name': 'taxes'}, {'id': 9727, 'name': 'thief'}, {'id': 9755, 'name': 'parody'}, {'id': 11715, 'name': 'arrow'}, {'id': 11931, 'name': 'spoof'}, {'id': 12380, 'name': 'tournament'}]
2088	[{'id': 4668, 'name': 'police operation'}, {'id': 5906, 'name': 'sex addiction'}, {'id': 6149, 'name': 'police'}, {'id': 6220, 'name': 'mafia boss'}, {'id': 9937, 'name': 'suspense'}, {'id': 10978, 'name': 'bad cop'}, {'id': 12366, 'name': 'hitwoman'}]
10412	[{'id': 379, 'name': 'skinhead'}, {'id': 836, 'name': 'resistance'}, {'id': 2356, 'name': 'immigrant'}, {'id': 2652, 'name': 'nazis'}, {'id': 6218, 'name': 'right wing radicalism'}, {'id': 14819, 'name': 'violence'}, {'id': 207915, 'name': 'white supremacists'}]
47889	[{'id': 10183, 'name': 'independent film'}]
14534	[{'id': 579, 'name': 'american football'}, {'id': 5565, 'name': 'biography'}, {'id': 6075, 'name': 'sport'}, {'id': 10235, 'name': 'family relationships'}, {'id': 160190, 'name': 'aspiration'}]
56583	[{'id': 222, 'name': 'schizophrenia'}, {'id': 1003, 'name': 'photographer'}, {'id': 2981, 'name': 'homelessness'}, {'id': 6025, 'name': 'photography'}, {'id': 10183, 'name': 'independent film'}, {'id': 14512, 'name': 'new york city'}]
41878	[]
424	[{'id': 1382, 'name': 'factory'}, {'id': 1631, 'name': 'concentration camp'}, {'id': 1701, 'name': 'hero'}, {'id': 1739, 'name': 'holocaust'}, {'id': 1956, 'name': 'world war ii'}, {'id': 2652, 'name': 'nazis'}, {'id': 3599, 'name': 'defense industry'}, {'id': 5565, 'name': 'biography'}, {'id': 194409, 'name': 'the holocaust'}]
35233	[{'id': 1480, 'name': 'baseball'}, {'id': 1484, 'name': 'pitcher'}, {'id': 6075, 'name': 'sport'}, {'id': 170652, 'name': 'father figure'}, {'id': 191043, 'name': 'mentally ill'}]
14291	[{'id': 316, 'name': 'chess'}, {'id': 2348, 'name': 'hustler'}, {'id': 5561, 'name': 'child prodigy'}, {'id': 14512, 'name': 'new york city'}]
103413	[{'id': 236, 'name': 'suicide'}, {'id': 2438, 'name': 'social worker'}, {'id': 5331, 'name': 'village'}, {'id': 6783, 'name': 'orphanage'}, {'id': 13014, 'name': 'orphan'}, {'id': 194430, 'name': 'small village'}]
11236	[{'id': 818, 'name': 'based on novel'}, {'id': 964, 'name': 'servant'}, {'id': 1328, 'name': 'secret'}, {'id': 2105, 'name': 'garden'}, {'id': 6464, 'name': 'uncle'}, {'id': 9180, 'name': 'yorkshire'}, {'id': 10183, 'name': 'independent film'}, {'id': 12663, 'name': 'little girl'}, {'id': 13014, 'name': 'orphan'}, {'id': 14636, 'name': 'india'}, {'id': 14659, 'name': 'girl'}, {'id': 170344, 'name…
11592	[{'id': 3451, 'name': 'housewife'}, {'id': 4556, 'name': 'protection'}, {'id': 6170, 'name': 'motherly love'}, {'id': 7717, 'name': 'evil mother'}, {'id': 9826, 'name': 'murder'}, {'id': 10183, 'name': 'independent film'}, {'id': 168196, 'name': 'perfection'}]
8850	[{'id': 242, 'name': 'new york'}, {'id': 1815, 'name': 'atomic bomb'}, {'id': 2336, 'name': 'ladykiller'}, {'id': 3363, 'name': 'hypnosis'}, {'id': 9715, 'name': 'superhero'}, {'id': 9717, 'name': 'based on comic'}, {'id': 155494, 'name': 'radio series'}, {'id': 189115, 'name': 'invisibility'}, {'id': 190034, 'name': 'the shadow'}]
10445	[{'id': 1338, 'name': 'bachelor'}, {'id': 4327, 'name': 'stroke of fate'}, {'id': 5301, 'name': 'brother'}, {'id': 8095, 'name': 'oxford'}, {'id': 10818, 'name': 'author'}, {'id': 13072, 'name': 'falling in love'}]
695	[{'id': 236, 'name': 'suicide'}, {'id': 697, 'name': 'loss of son'}, {'id': 720, 'name': 'helicopter'}, {'id': 1332, 'name': 'cheating'}, {'id': 1495, 'name': 'fishing'}, {'id': 1850, 'name': 'daily life'}, {'id': 3017, 'name': 'jazz musician'}, {'id': 3131, 'name': 'modern society'}, {'id': 3457, 'name': 'cellist'}, {'id': 3521, 'name': 'earthquake'}, {'id': 12670, 'name': 'los angeles'}]
43535	[]
12519	[{'id': 293, 'name': 'female nudity'}, {'id': 1499, 'name': 'pastor'}, {'id': 2587, 'name': 'married couple'}, {'id': 3182, 'name': 'seduction'}, {'id': 5918, 'name': 'painting'}, {'id': 6023, 'name': 'drawing and painting'}, {'id': 161216, 'name': 'blasphemy'}]
23210	[{'id': 3202, 'name': 'con man'}, {'id': 14512, 'name': 'new york city'}, {'id': 14893, 'name': 'art'}, {'id': 155795, 'name': 'art dealer'}]
858	[{'id': 494, 'name': 'father son relationship'}, {'id': 725, 'name': 'lovesickness'}, {'id': 736, 'name': 'journalist'}, {'id': 936, 'name': 'loss of mother'}, {'id': 1014, 'name': 'loss of lover'}, {'id': 1224, 'name': 'radio station'}, {'id': 1441, 'name': 'christmas party'}, {'id': 2038, 'name': "love of one's life"}, {'id': 2135, 'name': 'radio'}, {'id': 2350, 'name': 'seattle'}, {'id': 2672,…
867	[{'id': 242, 'name': 'new york'}, {'id': 572, 'name': 'sex'}, {'id': 818, 'name': 'based on novel'}, {'id': 1664, 'name': 'eroticism'}, {'id': 3979, 'name': 'hidden camera'}, {'id': 5824, 'name': 'video surveillance'}, {'id': 6259, 'name': 'psychopath'}, {'id': 9826, 'name': 'murder'}, {'id': 10226, 'name': 'neighbor'}, {'id': 10333, 'name': 'stalking'}, {'id': 11318, 'name': 'landlord'}, {'id': …
78	[{'id': 310, 'name': 'artificial intelligence'}, {'id': 801, 'name': 'bounty hunter'}, {'id': 4565, 'name': 'dystopia'}, {'id': 6017, 'name': 'genetics'}, {'id': 10718, 'name': 'fugitive'}, {'id': 12190, 'name': 'cyberpunk'}, {'id': 12670, 'name': 'los angeles'}, {'id': 178657, 'name': 'tech noir'}, {'id': 207268, 'name': 'neo-noir'}, {'id': 238847, 'name': 'futurista'}, {'id': 238848, 'name': 'l…
13203	[{'id': 3616, 'name': 'college'}, {'id': 4543, 'name': 'thanksgiving'}, {'id': 4932, 'name': 'farm'}, {'id': 9468, 'name': 'liar'}, {'id': 171508, 'name': 'pancreas'}, {'id': 171518, 'name': 'thong'}, {'id': 171521, 'name': 'city boy'}]
10442	[{'id': 388, 'name': 'scotland'}, {'id': 4452, 'name': 'butcher'}, {'id': 5923, 'name': 'sister'}, {'id': 9826, 'name': 'murder'}, {'id': 157758, 'name': 'axe murder'}]
11074	[{'id': 276, 'name': 'philadelphia'}, {'id': 1422, 'name': 'boat'}, {'id': 5446, 'name': 'observer'}, {'id': 10714, 'name': 'serial killer'}, {'id': 180668, 'name': 'homicide detective'}]
33367	[]
9607	[{'id': 83, 'name': 'saving the world'}, {'id': 380, 'name': 'brother brother relationship'}, {'id': 9920, 'name': 'royalty'}, {'id': 12616, 'name': 'dinosaur'}, {'id': 41645, 'name': 'based on video game'}, {'id': 187056, 'name': 'woman director'}, {'id': 194215, 'name': 'multiple dimensions'}]
17585	[{'id': 4323, 'name': 'hunting human beings'}]
9057	[{'id': 2336, 'name': 'ladykiller'}, {'id': 3278, 'name': 'kgb'}, {'id': 4679, 'name': 'parachuting'}, {'id': 8350, 'name': 'sprung'}]
20967	[]
10635	[{'id': 9986, 'name': 'crush'}, {'id': 187368, 'name': 'pillow fight'}, {'id': 187370, 'name': 'catcher in the rye'}, {'id': 187376, 'name': 'odd couple'}, {'id': 187387, 'name': 'water balloon'}, {'id': 187401, 'name': 'pregnancy scare'}, {'id': 187416, 'name': 'water gun'}]
9479	[{'id': 65, 'name': 'holiday'}, {'id': 657, 'name': 'fire'}, {'id': 1991, 'name': 'santa claus'}, {'id': 2343, 'name': 'magic'}, {'id': 3335, 'name': 'halloween'}, {'id': 4062, 'name': 'skeleton'}, {'id': 4344, 'name': 'musical'}, {'id': 5570, 'name': 'christmas tree'}, {'id': 8637, 'name': 'fall from height'}, {'id': 9720, 'name': 'woods'}, {'id': 10336, 'name': 'animation'}, {'id': 12198, 'name…
10057	[{'id': 90, 'name': 'paris'}, {'id': 14577, 'name': 'musketeer'}]
11969	[{'id': 4948, 'name': 'retirement'}, {'id': 5074, 'name': 'wyatt earp'}, {'id': 6145, 'name': 'right and justice'}, {'id': 6165, 'name': 'historical figure'}]
41590	[{'id': 10291, 'name': 'organized crime'}, {'id': 166462, 'name': 'mob boss'}]
319	[{'id': 494, 'name': 'father son relationship'}, {'id': 887, 'name': 'film producer'}, {'id': 1666, 'name': 'mexican standoff'}, {'id': 1872, 'name': 'loss of father'}, {'id': 2150, 'name': 'cocaine'}, {'id': 9673, 'name': 'love'}, {'id': 10391, 'name': 'mafia'}, {'id': 12670, 'name': 'los angeles'}, {'id': 14964, 'name': 'drug'}, {'id': 33625, 'name': 'illegal prostitution'}, {'id': 163656, 'nam…
26408	[{'id': 6078, 'name': 'politics'}, {'id': 6085, 'name': 'election campaign'}, {'id': 187056, 'name': 'woman director'}, {'id': 201768, 'name': 'cinéma vérité'}]
15139	[{'id': 295, 'name': 'library'}, {'id': 4414, 'name': 'adventure'}, {'id': 33491, 'name': 'part animated'}]
161158	[{'id': 11501, 'name': 'cheating wife'}, {'id': 33451, 'name': 'masturbation'}, {'id': 159601, 'name': 'cuckold'}, {'id': 206850, 'name': 'canuxploitation'}]
218473	[{'id': 187056, 'name': 'woman director'}]
85247	[{'id': 2708, 'name': 'hitman'}, {'id': 179430, 'name': 'aftercreditsstinger'}, {'id': 207268, 'name': 'neo-noir'}, {'id': 208376, 'name': 'willing to be murdered'}]
11446	[{'id': 970, 'name': 'parent child relationship'}, {'id': 1156, 'name': 'sister sister relationship'}, {'id': 2422, 'name': 'mockery'}, {'id': 2544, 'name': 'ugliness'}, {'id': 10183, 'name': 'independent film'}, {'id': 12663, 'name': 'little girl'}, {'id': 190116, 'name': 'school life'}]
51980	[{'id': 7025, 'name': 'industrial revolution'}]
24405	[{'id': 378, 'name': 'prison'}, {'id': 572, 'name': 'sex'}, {'id': 772, 'name': 'handcuffs'}, {'id': 828, 'name': 'waitress'}, {'id': 1721, 'name': 'fight'}, {'id': 2407, 'name': 'fireworks'}, {'id': 2483, 'name': 'nudity'}, {'id': 3347, 'name': 'volcano'}, {'id': 3588, 'name': 'navy'}, {'id': 7312, 'name': 'road trip'}, {'id': 10594, 'name': 'money'}, {'id': 10685, 'name': 'escape'}, {'id': 1142…
11655	[{'id': 2456, 'name': 'industrialist'}, {'id': 2907, 'name': 'scarab'}, {'id': 3338, 'name': 'invention'}, {'id': 4978, 'name': 'immortality'}, {'id': 4995, 'name': 'aging'}, {'id': 5728, 'name': 'tycoon'}, {'id': 185420, 'name': 'antique dealer'}]
11800	[{'id': 242, 'name': 'new york'}, {'id': 10818, 'name': 'author'}]
8223	[{'id': 236, 'name': 'suicide'}, {'id': 1003, 'name': 'photographer'}, {'id': 1459, 'name': 'marriage proposal'}, {'id': 3739, 'name': 'funeral'}, {'id': 170125, 'name': 'cosmetologist'}]
14587	[{'id': 958, 'name': 'indian lead'}, {'id': 10183, 'name': 'independent film'}, {'id': 187056, 'name': 'woman director'}]
31504	[{'id': 1480, 'name': 'baseball'}, {'id': 6075, 'name': 'sport'}]
41653	[{'id': 494, 'name': 'father son relationship'}, {'id': 516, 'name': 'child abuse'}, {'id': 625, 'name': 'sadistic'}, {'id': 818, 'name': 'based on novel'}, {'id': 1773, 'name': 'socialism'}, {'id': 2606, 'name': 'jew'}, {'id': 3508, 'name': 'underwear'}, {'id': 3603, 'name': 'fascist'}, {'id': 4313, 'name': 'condom'}, {'id': 6069, 'name': 'class'}, {'id': 9888, 'name': 'spanking'}, {'id': 10144,…
53185	[]
95743	[]
23637	[{'id': 187056, 'name': 'woman director'}]
17600	[{'id': 596, 'name': 'adultery'}, {'id': 2483, 'name': 'nudity'}, {'id': 10183, 'name': 'independent film'}, {'id': 12105, 'name': 'student'}, {'id': 33841, 'name': 'incest'}, {'id': 158591, 'name': 'injury'}, {'id': 180523, 'name': 'neighborhood'}, {'id': 214954, 'name': 'recuperation'}]
10897	[{'id': 795, 'name': 'running'}, {'id': 4358, 'name': 'shenanigan'}, {'id': 6054, 'name': 'friendship'}, {'id': 9084, 'name': 'clubhaus'}, {'id': 155939, 'name': 'group of friends'}, {'id': 187056, 'name': 'woman director'}]
349394	[{'id': 10683, 'name': 'coming of age'}]
21352	[]
68806	[]
37345	[]
32562	[{'id': 237, 'name': 'gay'}, {'id': 1388, 'name': 'cinema'}, {'id': 6007, 'name': 'media'}, {'id': 10768, 'name': 'lesbian'}, {'id': 12396, 'name': 'hollywood'}, {'id': 158718, 'name': 'lgbt'}, {'id': 173504, 'name': 'lgbt history'}]
47507	[{'id': 13149, 'name': 'pregnancy'}]
25403	[{'id': 10183, 'name': 'independent film'}]
124304	[{'id': 604, 'name': 'dwarves'}, {'id': 1415, 'name': 'small town'}, {'id': 4129, 'name': 'widow'}, {'id': 10596, 'name': 'argentina'}, {'id': 187056, 'name': 'woman director'}]
9066	[{'id': 1545, 'name': 'supermarket'}, {'id': 6095, 'name': 'house'}, {'id': 187056, 'name': 'woman director'}]
771	[{'id': 65, 'name': 'holiday'}, {'id': 1437, 'name': 'burglar'}, {'id': 14903, 'name': 'home invasion'}, {'id': 15075, 'name': 'mischief'}, {'id': 163841, 'name': 'booby trap'}, {'id': 169826, 'name': 'home alone'}, {'id': 169829, 'name': 'suburban chicago'}, {'id': 169850, 'name': 'mischievous child'}, {'id': 207317, 'name': 'christmas'}, {'id': 208349, 'name': 'child'}]
251	[{'id': 417, 'name': 'corruption'}, {'id': 663, 'name': 'fortune teller'}, {'id': 881, 'name': 'money transfer'}, {'id': 975, 'name': 'money laundering'}, {'id': 1553, 'name': 'pottery'}, {'id': 6155, 'name': 'afterlife'}, {'id': 210530, 'name': 'spiritism'}]
812	[{'id': 2343, 'name': 'magic'}, {'id': 4344, 'name': 'musical'}, {'id': 6513, 'name': 'cartoon'}, {'id': 7376, 'name': 'princess'}, {'id': 9673, 'name': 'love'}, {'id': 10267, 'name': 'comedy'}, {'id': 10336, 'name': 'animation'}, {'id': 15149, 'name': 'monkey'}, {'id': 173259, 'name': 'arab'}, {'id': 179430, 'name': 'aftercreditsstinger'}, {'id': 190536, 'name': 'genie'}, {'id': 234183, 'name': …
280	[{'id': 679, 'name': 'cyborg'}, {'id': 1366, 'name': 'shotgun'}, {'id': 4458, 'name': 'post-apocalyptic'}, {'id': 4565, 'name': 'dystopia'}, {'id': 11426, 'name': 'moral ambiguity'}, {'id': 11857, 'name': 'mental institution'}, {'id': 14819, 'name': 'violence'}, {'id': 14946, 'name': 'fictional war'}, {'id': 160131, 'name': 'morphing'}, {'id': 160381, 'name': 'nuclear weapons'}, {'id': 162532, 'n…
581	[{'id': 238179, 'name': 'skab under tv'}, {'id': 238240, 'name': 'Øverste hylde'}, {'id': 238241, 'name': 'foran'}]
80350	[{'id': 591, 'name': 'cia'}, {'id': 1453, 'name': 'amnesia'}, {'id': 13037, 'name': 'drug smuggling'}]
268	[{'id': 848, 'name': 'double life'}, {'id': 849, 'name': 'dc comics'}, {'id': 851, 'name': 'dual identity'}, {'id': 852, 'name': 'chemical'}, {'id': 853, 'name': 'crime fighter'}, {'id': 855, 'name': 'fictional place'}, {'id': 6969, 'name': 'gotham city'}, {'id': 9715, 'name': 'superhero'}, {'id': 163455, 'name': 'super powers'}]
274	[{'id': 818, 'name': 'based on novel'}, {'id': 6259, 'name': 'psychopath'}, {'id': 8087, 'name': 'horror'}, {'id': 9937, 'name': 'suspense'}, {'id': 10714, 'name': 'serial killer'}, {'id': 12565, 'name': 'psychological thriller'}, {'id': 14895, 'name': 'cannibal'}, {'id': 18525, 'name': 'fbi agent'}, {'id': 33872, 'name': 'animal in cast credits'}, {'id': 208048, 'name': 'cannibalism'}]
408	[{'id': 351, 'name': 'poison'}, {'id': 616, 'name': 'witch'}, {'id': 1412, 'name': 'becoming an adult'}, {'id': 1647, 'name': 'sadness'}, {'id': 2011, 'name': 'queen'}, {'id': 2013, 'name': 'attempted murder'}, {'id': 3737, 'name': 'dying and death'}, {'id': 3758, 'name': 'appearance'}, {'id': 7376, 'name': 'princess'}, {'id': 166625, 'name': 'candlelight vigil'}, {'id': 169341, 'name': 'snow whi…
10020	[{'id': 3071, 'name': 'prince'}, {'id': 3096, 'name': 'book'}, {'id': 3098, 'name': 'castle'}, {'id': 3259, 'name': 'rose'}, {'id': 4344, 'name': 'musical'}, {'id': 7376, 'name': 'princess'}, {'id': 10336, 'name': 'animation'}, {'id': 10988, 'name': 'based on tv series'}, {'id': 161271, 'name': 'beast'}, {'id': 190915, 'name': 'belle'}]
10895	[{'id': 131, 'name': 'italy'}, {'id': 2251, 'name': 'lie'}, {'id': 2343, 'name': 'magic'}, {'id': 2710, 'name': 'fairy'}, {'id': 3244, 'name': 'pinocchio'}, {'id': 3473, 'name': 'carnival'}, {'id': 4896, 'name': 'wish'}, {'id': 5202, 'name': 'boy'}, {'id': 5560, 'name': 'nose'}, {'id': 6300, 'name': 'puppet'}, {'id': 10336, 'name': 'animation'}, {'id': 10499, 'name': 'pool'}, {'id': 33674, 'name'…
114	[{'id': 549, 'name': 'prostitute'}, {'id': 592, 'name': 'capitalism'}, {'id': 995, 'name': 'cinderella'}, {'id': 996, 'name': 'expensive restaurant'}, {'id': 999, 'name': 'sports car'}, {'id': 1022, 'name': 'workaholic'}, {'id': 1023, 'name': 'fire escape'}, {'id': 6054, 'name': 'friendship'}, {'id': 12670, 'name': 'los angeles'}, {'id': 207592, 'name': 'piano'}]
41043	[{'id': 90, 'name': 'paris'}, {'id': 977, 'name': 'cat'}, {'id': 2176, 'name': 'music teacher'}, {'id': 10508, 'name': 'teacher'}, {'id': 33632, 'name': 'apartment'}]
576	[{'id': 240, 'name': 'underdog'}, {'id': 642, 'name': 'robbery'}, {'id': 801, 'name': 'bounty hunter'}, {'id': 1556, 'name': 'texas'}, {'id': 2940, 'name': 'mexican revolution'}, {'id': 6054, 'name': 'friendship'}, {'id': 9812, 'name': 'honor'}, {'id': 10726, 'name': 'gang'}, {'id': 10950, 'name': 'shootout'}, {'id': 13065, 'name': 'soldier'}, {'id': 163671, 'name': 'steam locomotive'}, {'id': 18…
15477	[{'id': 9937, 'name': 'suspense'}, {'id': 10183, 'name': 'independent film'}]
59146	[{'id': 3582, 'name': 'bride'}, {'id': 13159, 'name': 'chinese'}, {'id': 171817, 'name': 'groom'}, {'id': 208544, 'name': 'tofu'}]
124472	[{'id': 187056, 'name': 'woman director'}]
30528	[]
7300	[{'id': 238179, 'name': 'skab under tv'}, {'id': 238239, 'name': 'bagved'}, {'id': 238240, 'name': 'Øverste hylde'}]
10824	[{'id': 2411, 'name': 'new orleans'}, {'id': 9663, 'name': 'sequel'}, {'id': 9826, 'name': 'murder'}, {'id': 9955, 'name': 'urban legend'}, {'id': 10541, 'name': 'curse'}, {'id': 10714, 'name': 'serial killer'}, {'id': 12339, 'name': 'slasher'}, {'id': 14692, 'name': 'hook'}, {'id': 15127, 'name': 'killer'}, {'id': 46951, 'name': 'mirror'}, {'id': 161712, 'name': 'hook for a hand'}, {'id': 187844…
261246	[{'id': 212, 'name': 'london england'}, {'id': 11011, 'name': 'morality'}, {'id': 13005, 'name': 'doctor'}, {'id': 156810, 'name': 'science'}, {'id': 181532, 'name': 'protégé'}, {'id': 205850, 'name': 'turn of the century'}]
275	[{'id': 1332, 'name': 'cheating'}, {'id': 1336, 'name': 'ransom'}, {'id': 1361, 'name': 'salesclerk'}, {'id': 1442, 'name': 'winter'}, {'id': 1930, 'name': 'kidnapping'}, {'id': 3796, 'name': 'auto'}, {'id': 6059, 'name': 'unsociability'}, {'id': 6149, 'name': 'police'}, {'id': 9409, 'name': 'north dakota'}, {'id': 9826, 'name': 'murder'}, {'id': 10594, 'name': 'money'}, {'id': 15151, 'name': 'ca…
25059	[]
11827	[{'id': 391, 'name': 'flying car'}, {'id': 444, 'name': 'taxi'}, {'id': 5540, 'name': 'heavy metal'}, {'id': 10471, 'name': 'cult favorite'}, {'id': 11487, 'name': 'midnight movie'}, {'id': 11494, 'name': 'drug use'}, {'id': 161919, 'name': 'adult animation'}]
8766	[{'id': 310, 'name': 'artificial intelligence'}, {'id': 5721, 'name': 'engineer'}, {'id': 6154, 'name': 'hell'}, {'id': 8377, 'name': 'pinhead'}, {'id': 15001, 'name': 'demon'}, {'id': 17996, 'name': 'puzzle box'}, {'id': 161208, 'name': 'cenobites'}, {'id': 209027, 'name': 'artificial'}]
23570	[{'id': 10183, 'name': 'independent film'}, {'id': 10325, 'name': 'mistaken identity'}]
47333	[{'id': 6894, 'name': 'aunt'}, {'id': 182376, 'name': 'gentleman'}]
54850	[{'id': 548, 'name': 'countryside'}, {'id': 726, 'name': 'drug abuse'}, {'id': 10614, 'name': 'tragedy'}, {'id': 187056, 'name': 'woman director'}]
51242	[{'id': 1223, 'name': 'switzerland'}, {'id': 2346, 'name': 'worker'}, {'id': 2356, 'name': 'immigrant'}, {'id': 157192, 'name': 'hardship'}, {'id': 160910, 'name': 'xenophobia'}, {'id': 214887, 'name': 'foreigners'}]
10112	[{'id': 90, 'name': 'paris'}, {'id': 977, 'name': 'cat'}, {'id': 1307, 'name': 'butler'}, {'id': 1571, 'name': 'return'}, {'id': 4906, 'name': 'suspension'}, {'id': 6027, 'name': 'music'}, {'id': 10911, 'name': 'inheritance'}]
4307	[{'id': 514, 'name': 'spain'}, {'id': 744, 'name': 'madrid'}, {'id': 1252, 'name': 'suicide attempt'}, {'id': 10707, 'name': 'mother daughter relationship'}, {'id': 155251, 'name': 'novelist'}, {'id': 172972, 'name': 'old woman'}]
46029	[]
32308	[{'id': 1480, 'name': 'baseball'}, {'id': 6075, 'name': 'sport'}, {'id': 15149, 'name': 'monkey'}, {'id': 157972, 'name': 'chimpanzee'}, {'id': 157987, 'name': 'animal actor'}, {'id': 158024, 'name': 'critically bashed'}]
88893	[{'id': 1262, 'name': 'mountain'}, {'id': 4560, 'name': 'mountaineer'}, {'id': 8624, 'name': 'climbing'}]
52873	[{'id': 9824, 'name': 'reunion'}, {'id': 10937, 'name': 'memory'}, {'id': 207317, 'name': 'christmas'}]
123505	[]
340210	[{'id': 9774, 'name': 'prison guard'}]
44281	[{'id': 11336, 'name': 'young boy'}]
28121	[{'id': 9748, 'name': 'revenge'}, {'id': 12532, 'name': 'african american'}, {'id': 13043, 'name': 'dating'}]
12520	[{'id': 437, 'name': 'painter'}, {'id': 572, 'name': 'sex'}, {'id': 3603, 'name': 'fascist'}, {'id': 4411, 'name': 'sexism'}, {'id': 6078, 'name': 'politics'}, {'id': 6563, 'name': 'wine'}, {'id': 7856, 'name': 'racist'}, {'id': 8201, 'name': 'satire'}, {'id': 8508, 'name': 'party'}, {'id': 9826, 'name': 'murder'}, {'id': 10093, 'name': 'priest'}, {'id': 12997, 'name': 'dinner'}, {'id': 14831, 'n…
1592	[{'id': 417, 'name': 'corruption'}, {'id': 2637, 'name': 'bishop'}, {'id': 3012, 'name': 'court case'}, {'id': 5593, 'name': 'pornographic video'}, {'id': 6148, 'name': 'court'}, {'id': 18130, 'name': 'psychopathy'}]
166901	[]
36447	[{'id': 1328, 'name': 'secret'}, {'id': 2483, 'name': 'nudity'}, {'id': 2983, 'name': 'passion'}, {'id': 4129, 'name': 'widow'}, {'id': 4932, 'name': 'farm'}, {'id': 10508, 'name': 'teacher'}, {'id': 14534, 'name': 'relationship'}, {'id': 15319, 'name': 'attraction'}]
19042	[{'id': 15162, 'name': 'dog'}]
38884	[{'id': 514, 'name': 'spain'}, {'id': 1577, 'name': 'solidarity'}, {'id': 1755, 'name': 'fascism'}, {'id': 2020, 'name': 'revolution'}, {'id': 2109, 'name': 'communist'}, {'id': 2346, 'name': 'worker'}, {'id': 5509, 'name': 'spanish civil war'}, {'id': 5879, 'name': 'anarchist'}, {'id': 5882, 'name': 'franco regime'}, {'id': 5965, 'name': 'marxism'}, {'id': 10085, 'name': 'betrayal'}, {'id': 1193…
47449	[{'id': 1947, 'name': 'answering machine'}, {'id': 6103, 'name': 'telephone'}, {'id': 33451, 'name': 'masturbation'}, {'id': 187551, 'name': 'telephone sex'}]
36259	[{'id': 8015, 'name': 'cop'}, {'id': 12616, 'name': 'dinosaur'}]
41852	[{'id': 3344, 'name': 'letter'}, {'id': 5521, 'name': 'arkansas'}, {'id': 163277, 'name': 'childbirth'}, {'id': 168471, 'name': 'biracial'}, {'id': 200690, 'name': 'matriarchy'}]
40926	[]
9099	[{'id': 2952, 'name': 'gulf war'}, {'id': 4595, 'name': 'u.s. army'}, {'id': 10988, 'name': 'based on tv series'}, {'id': 11138, 'name': 'military spoof'}]
2021	[{'id': 212, 'name': 'london england'}, {'id': 894, 'name': 'depression'}, {'id': 1009, 'name': 'baby'}, {'id': 2341, 'name': 'nanny'}, {'id': 5600, 'name': 'daughter'}]
61752	[{'id': 10183, 'name': 'independent film'}, {'id': 10226, 'name': 'neighbor'}, {'id': 33451, 'name': 'masturbation'}, {'id': 155761, 'name': 'phone sex'}, {'id': 207583, 'name': 'actress'}]
10988	[{'id': 1157, 'name': 'wife husband relationship'}, {'id': 2320, 'name': 'violent husband'}, {'id': 3152, 'name': 'planned murder'}, {'id': 4516, 'name': 'romantic rivalry'}, {'id': 34094, 'name': 'extramarital affair'}, {'id': 207390, 'name': 'missing body'}]
11479	[{'id': 90, 'name': 'paris'}, {'id': 494, 'name': 'father son relationship'}, {'id': 5968, 'name': 'amazon'}, {'id': 10787, 'name': 'jungle'}, {'id': 155816, 'name': 'ex-wife'}]
398959	[]
287305	[]
339428	[{'id': 572, 'name': 'sex'}, {'id': 596, 'name': 'adultery'}, {'id': 2426, 'name': 'group sex'}, {'id': 3183, 'name': 'bisexuality'}]
12652	[{'id': 965, 'name': 'age difference'}, {'id': 4193, 'name': 'retiree'}]
10684	[{'id': 2952, 'name': 'gulf war'}, {'id': 3203, 'name': 'pilot'}, {'id': 4595, 'name': 'u.s. army'}, {'id': 6049, 'name': 'praise'}, {'id': 11107, 'name': 'rescue mission'}, {'id': 11110, 'name': 'dead soldier'}, {'id': 11117, 'name': 'tank'}, {'id': 11124, 'name': 'medal'}]
954	[{'id': 90, 'name': 'paris'}, {'id': 212, 'name': 'london england'}, {'id': 470, 'name': 'spy'}, {'id': 591, 'name': 'cia'}, {'id': 949, 'name': 'terrorist'}, {'id': 1308, 'name': 'secret identity'}, {'id': 1568, 'name': 'undercover'}, {'id': 2001, 'name': 'arms deal'}, {'id': 2112, 'name': 'headquarter'}, {'id': 3268, 'name': 'secret base'}, {'id': 3269, 'name': 'secret mission'}, {'id': 3530, '…
68445	[{'id': 167043, 'name': 'road movie'}]
18989	[{'id': 2580, 'name': 'shipwreck'}, {'id': 9824, 'name': 'reunion'}, {'id': 175421, 'name': 'death of husband'}, {'id': 208555, 'name': 'evil priest'}, {'id': 208556, 'name': 'mother daughter reunion'}]
10801	[{'id': 2587, 'name': 'married couple'}, {'id': 3096, 'name': 'book'}, {'id': 4481, 'name': 'deceived wife'}, {'id': 5809, 'name': 'marriage crisis'}, {'id': 15160, 'name': 'divorce'}, {'id': 172471, 'name': 'divorce lawyer'}]
54285	[{'id': 10226, 'name': 'neighbor'}, {'id': 18293, 'name': 'chef'}, {'id': 208678, 'name': 'anorexic'}]
8840	[{'id': 2343, 'name': 'magic'}, {'id': 4152, 'name': 'kingdom'}, {'id': 4798, 'name': 'despot'}, {'id': 4978, 'name': 'immortality'}, {'id': 5331, 'name': 'village'}, {'id': 5774, 'name': 'forest'}, {'id': 6092, 'name': 'army'}, {'id': 8087, 'name': 'horror'}, {'id': 9104, 'name': 'partner'}, {'id': 9748, 'name': 'revenge'}, {'id': 10466, 'name': 'knight'}, {'id': 14643, 'name': 'battle'}, {'id':…
278978	[]
124625	[]
11107	[{'id': 242, 'name': 'new york'}, {'id': 1482, 'name': 'trainer'}, {'id': 2072, 'name': 'chauffeur'}, {'id': 2273, 'name': 'role of women'}, {'id': 6075, 'name': 'sport'}, {'id': 6496, 'name': 'basketball'}]
16417	[{'id': 9253, 'name': 'slapstick'}, {'id': 15075, 'name': 'mischief'}, {'id': 18118, 'name': 'disguise'}, {'id': 163180, 'name': 'old friends'}, {'id': 163223, 'name': 'prize money'}, {'id': 165583, 'name': 'interracial friendship'}]
70934	[]
10363	[{'id': 383, 'name': 'poker'}, {'id': 544, 'name': 'sailboat'}, {'id': 851, 'name': 'dual identity'}, {'id': 3180, 'name': 'sailing'}, {'id': 4812, 'name': 'plan'}, {'id': 6149, 'name': 'police'}, {'id': 9937, 'name': 'suspense'}, {'id': 33626, 'name': 'millionaire'}, {'id': 155440, 'name': 'hitchcockian'}, {'id': 155845, 'name': 'french noir'}, {'id': 189574, 'name': 'evil man'}, {'id': 209096, …
161070	[{'id': 1209, 'name': 'wales'}, {'id': 11004, 'name': 'rural setting'}, {'id': 157799, 'name': 'older woman younger man relationship'}]
10539	[{'id': 818, 'name': 'based on novel'}, {'id': 2105, 'name': 'garden'}, {'id': 2143, 'name': 'loss of parents'}, {'id': 2343, 'name': 'magic'}, {'id': 6894, 'name': 'aunt'}, {'id': 15101, 'name': "based on children's book"}, {'id': 192942, 'name': 'insects'}]
10543	[{'id': 6259, 'name': 'psychopath'}, {'id': 10809, 'name': 'teenage girl'}]
18414	[{'id': 10988, 'name': 'based on tv series'}, {'id': 14760, 'name': 'scientist'}, {'id': 14964, 'name': 'drug'}, {'id': 208561, 'name': 'pharmaceuticals'}]
47502	[{'id': 3914, 'name': 'kitchen'}, {'id': 11322, 'name': 'female protagonist'}, {'id': 14558, 'name': 'bathtub'}, {'id': 154855, 'name': 'wedding anniversary'}, {'id': 187844, 'name': 'flashback'}]
11902	[{'id': 1956, 'name': 'world war ii'}, {'id': 2251, 'name': 'lie'}, {'id': 2602, 'name': 'cellar'}, {'id': 6110, 'name': 'weapon'}, {'id': 7991, 'name': 'belgrad'}, {'id': 8908, 'name': 'widerstand'}, {'id': 236316, 'name': 'anarchic comedy'}]
27098	[{'id': 931, 'name': 'jealousy'}, {'id': 6270, 'name': 'high school'}, {'id': 7464, 'name': 'alcoholism'}, {'id': 7476, 'name': 'older woman seduces younger guy'}, {'id': 10337, 'name': 'cheat on husband'}, {'id': 193547, 'name': 'teachers and students'}]
25087	[{'id': 779, 'name': 'martial arts'}, {'id': 9917, 'name': 'mixed martial arts'}, {'id': 12379, 'name': 'kumite'}, {'id': 14961, 'name': 'chop socky'}]
5801	[{'id': 642, 'name': 'robbery'}, {'id': 2232, 'name': 'move'}, {'id': 2385, 'name': 'monsoon'}, {'id': 2467, 'name': 'difficult childhood'}, {'id': 3737, 'name': 'dying and death'}, {'id': 5252, 'name': 'misery'}, {'id': 10093, 'name': 'priest'}, {'id': 10508, 'name': 'teacher'}, {'id': 13028, 'name': 'writer'}, {'id': 34139, 'name': 'railroad'}, {'id': 156052, 'name': 'unemployment'}, {'id': 202…
896	[{'id': 978, 'name': 'broken engagement'}, {'id': 2692, 'name': 'arranged marriage'}, {'id': 3737, 'name': 'dying and death'}, {'id': 33485, 'name': 'calcutta'}]
3065	[{'id': 3926, 'name': 'tastelessness'}, {'id': 6026, 'name': 'film and cinema'}, {'id': 10988, 'name': 'based on tv series'}, {'id': 11931, 'name': 'spoof'}, {'id': 14544, 'name': 'robot'}, {'id': 14760, 'name': 'scientist'}]
318177	[]
2300	[{'id': 6075, 'name': 'sport'}, {'id': 6496, 'name': 'basketball'}, {'id': 13005, 'name': 'doctor'}, {'id': 176746, 'name': 'basketball team'}, {'id': 177208, 'name': 'basketball game'}, {'id': 177216, 'name': 'referee'}, {'id': 177218, 'name': 'basketball court'}, {'id': 177219, 'name': 'tweety bird'}, {'id': 177224, 'name': 'speedy gonzales'}, {'id': 177227, 'name': 'cartoon chicken'}, {'id': 1…
8069	[{'id': 9835, 'name': 'sexual fantasy'}, {'id': 10158, 'name': 'alien planet'}, {'id': 11239, 'name': 'distant future'}, {'id': 165580, 'name': 'cult classic'}, {'id': 191144, 'name': 'female mercenary'}]
288173	[{'id': 570, 'name': 'rape'}, {'id': 2483, 'name': 'nudity'}, {'id': 11734, 'name': 'police corruption'}, {'id': 179571, 'name': 'tijuana'}, {'id': 187056, 'name': 'woman director'}]
187851	[]
27768	[{'id': 10183, 'name': 'independent film'}]
221917	[{'id': 14985, 'name': 'ireland'}, {'id': 194000, 'name': 'strained relationship'}]
8072	[{'id': 4565, 'name': 'dystopia'}, {'id': 9887, 'name': 'surrealism'}, {'id': 155517, 'name': 'lemmy caution'}, {'id': 155518, 'name': 'nouvelle vague'}, {'id': 155790, 'name': 'private detective'}, {'id': 155845, 'name': 'french noir'}]
35797	[{'id': 155845, 'name': 'french noir'}]
88030	[]
185191	[]
83857	[{'id': 6293, 'name': 'telescope'}, {'id': 10768, 'name': 'lesbian'}]
33245	[{'id': 237, 'name': 'gay'}, {'id': 740, 'name': 'aids'}, {'id': 6564, 'name': 'terminal illness'}, {'id': 9766, 'name': 'hiv'}, {'id': 34079, 'name': 'death'}, {'id': 173504, 'name': 'lgbt history'}]
124460	[]
27281	[]
105045	[{'id': 7059, 'name': 'anti-communism'}, {'id': 33501, 'name': 'political'}, {'id': 187056, 'name': 'woman director'}]
40001	[{'id': 5629, 'name': 'role reversal'}, {'id': 10325, 'name': 'mistaken identity'}, {'id': 180828, 'name': 'train wreck'}]
29621	[{'id': 803, 'name': 'android'}, {'id': 1280, 'name': 'lasergun'}, {'id': 5331, 'name': 'village'}, {'id': 6110, 'name': 'weapon'}]
117730	[]
20762	[]
37144	[{'id': 5340, 'name': 'investigation'}, {'id': 9826, 'name': 'murder'}, {'id': 9937, 'name': 'suspense'}, {'id': 10714, 'name': 'serial killer'}, {'id': 11734, 'name': 'police corruption'}, {'id': 160342, 'name': 'female detective'}, {'id': 161982, 'name': 'murder investigation'}, {'id': 166109, 'name': 'child murder'}]
48260	[{'id': 9833, 'name': 'lesbian relationship'}]
12656	[{'id': 380, 'name': 'brother brother relationship'}, {'id': 417, 'name': 'corruption'}, {'id': 6149, 'name': 'police'}, {'id': 6593, 'name': 'stripper'}, {'id': 9673, 'name': 'love'}, {'id': 9826, 'name': 'murder'}, {'id': 13027, 'name': 'wedding'}]
38867	[{'id': 90, 'name': 'paris'}, {'id': 572, 'name': 'sex'}, {'id': 931, 'name': 'jealousy'}, {'id': 1326, 'name': 'infidelity'}, {'id': 1328, 'name': 'secret'}, {'id': 1956, 'name': 'world war ii'}, {'id': 2483, 'name': 'nudity'}, {'id': 13028, 'name': 'writer'}, {'id': 13065, 'name': 'soldier'}, {'id': 14819, 'name': 'violence'}, {'id': 34094, 'name': 'extramarital affair'}]
277270	[]
25969	[{'id': 987, 'name': 'overweight child'}, {'id': 4539, 'name': 'overweight man'}, {'id': 10623, 'name': 'jock'}, {'id': 156866, 'name': 'based on short story'}, {'id': 170418, 'name': 'public humiliation'}, {'id': 170431, 'name': 'blow up doll'}, {'id': 170434, 'name': 'letterman jacket'}, {'id': 170435, 'name': 'cruel joke'}]
44103	[{'id': 7025, 'name': 'industrial revolution'}]
753	[{'id': 549, 'name': 'prostitute'}, {'id': 596, 'name': 'adultery'}, {'id': 1252, 'name': 'suicide attempt'}, {'id': 2483, 'name': 'nudity'}, {'id': 5809, 'name': 'marriage crisis'}, {'id': 9673, 'name': 'love'}, {'id': 10183, 'name': 'independent film'}, {'id': 15160, 'name': 'divorce'}]
43634	[{'id': 1328, 'name': 'secret'}, {'id': 1453, 'name': 'amnesia'}, {'id': 6271, 'name': 'boarding school'}, {'id': 187844, 'name': 'flashback'}]
9103	[{'id': 242, 'name': 'new york'}, {'id': 397, 'name': 'bare knuckle boxing'}, {'id': 486, 'name': 'himalaya'}, {'id': 2041, 'name': 'island'}, {'id': 3434, 'name': 'thailand'}, {'id': 8406, 'name': 'street artist'}, {'id': 10514, 'name': 'muay thai'}, {'id': 10515, 'name': 'kick boxing'}]
90214	[]
29649	[{'id': 6075, 'name': 'sport'}, {'id': 6496, 'name': 'basketball'}, {'id': 8635, 'name': 'high school sports'}]
10990	[{'id': 549, 'name': 'prostitute'}, {'id': 5340, 'name': 'investigation'}, {'id': 5422, 'name': 'special unit'}, {'id': 6149, 'name': 'police'}, {'id': 6562, 'name': 'celebrity'}, {'id': 9826, 'name': 'murder'}, {'id': 12670, 'name': 'los angeles'}]
8866	[{'id': 3740, 'name': 'radio presenter'}, {'id': 3864, 'name': 'false identity'}, {'id': 4049, 'name': 'decoy'}, {'id': 4214, 'name': 'beguilement'}, {'id': 9673, 'name': 'love'}, {'id': 14893, 'name': 'art'}]
12233	[{'id': 14512, 'name': 'new york city'}, {'id': 156143, 'name': 'kitten'}, {'id': 158222, 'name': 'great dane'}]
23449	[{'id': 1680, 'name': 'boston'}, {'id': 1857, 'name': 'irish-american'}, {'id': 1930, 'name': 'kidnapping'}, {'id': 6075, 'name': 'sport'}, {'id': 6496, 'name': 'basketball'}, {'id': 10450, 'name': 'boston celtics'}]
36355	[{'id': 630, 'name': 'dolphin'}, {'id': 1196, 'name': 'florida'}, {'id': 3546, 'name': 'florida keys'}, {'id': 13088, 'name': 'summer'}]
37667	[]
90148	[{'id': 7606, 'name': 'dictatorship'}, {'id': 11289, 'name': 'woman reporter'}, {'id': 13006, 'name': 'torture'}, {'id': 187056, 'name': 'woman director'}]
922	[{'id': 798, 'name': 'sheriff'}, {'id': 800, 'name': 'bounty'}, {'id': 801, 'name': 'bounty hunter'}, {'id': 1419, 'name': 'gun'}, {'id': 2013, 'name': 'attempted murder'}, {'id': 3246, 'name': 'prosecution'}, {'id': 3731, 'name': 'illness and injury'}, {'id': 3737, 'name': 'dying and death'}, {'id': 9454, 'name': 'frontier'}, {'id': 9826, 'name': 'murder'}, {'id': 12999, 'name': 'black and white…
11876	[{'id': 924, 'name': 'italian'}, {'id': 1605, 'name': 'new love'}, {'id': 1649, 'name': 'provence'}, {'id': 2673, 'name': 'horse'}, {'id': 4849, 'name': 'exile'}]
52633	[{'id': 1228, 'name': '1970s'}, {'id': 2804, 'name': 'exploitation'}, {'id': 2987, 'name': 'gang war'}, {'id': 6270, 'name': 'high school'}, {'id': 10183, 'name': 'independent film'}, {'id': 10726, 'name': 'gang'}, {'id': 11034, 'name': 'b movie'}, {'id': 13059, 'name': 'prostitution'}, {'id': 14828, 'name': 'city'}, {'id': 14857, 'name': 'juvenile delinquent'}, {'id': 14964, 'name': 'drug'}, {'i…
62364	[]
11687	[{'id': 964, 'name': 'servant'}, {'id': 4379, 'name': 'time travel'}, {'id': 5347, 'name': 'clumsy fellow'}, {'id': 41406, 'name': 'middle ages'}, {'id': 177998, 'name': 'nobility'}]
9304	[{'id': 402, 'name': 'clone'}, {'id': 2281, 'name': 'mistake in person'}, {'id': 11628, 'name': 'cloning'}, {'id': 12572, 'name': 'experiment gone wrong'}, {'id': 33496, 'name': 'construction'}]
73183	[]
131232	[]
9100	[{'id': 616, 'name': 'witch'}, {'id': 1252, 'name': 'suicide attempt'}, {'id': 1525, 'name': 'puberty'}, {'id': 2343, 'name': 'magic'}, {'id': 4252, 'name': 'black magic'}, {'id': 5147, 'name': 'sorcery'}, {'id': 5248, 'name': 'female friendship'}, {'id': 13130, 'name': 'teenager'}, {'id': 167560, 'name': 'hair loss'}, {'id': 170356, 'name': 'outsider'}, {'id': 177872, 'name': 'occult ritual'}, {…
20759	[{'id': 2792, 'name': 'boxer'}, {'id': 6075, 'name': 'sport'}, {'id': 193208, 'name': 'promoter'}]
46063	[]
365371	[]
32513	[]
40651	[]
36915	[{'id': 567, 'name': 'alcohol'}, {'id': 572, 'name': 'sex'}, {'id': 703, 'name': 'detective'}, {'id': 718, 'name': 'confession'}, {'id': 818, 'name': 'based on novel'}, {'id': 2483, 'name': 'nudity'}, {'id': 3134, 'name': 'louisiana'}, {'id': 5385, 'name': 'survivor'}, {'id': 6093, 'name': 'assault'}, {'id': 6593, 'name': 'stripper'}, {'id': 9748, 'name': 'revenge'}, {'id': 9826, 'name': 'murder'…
40507	[{'id': 7002, 'name': 'vigilante'}, {'id': 10601, 'name': 'blaxploitation'}, {'id': 11034, 'name': 'b movie'}, {'id': 14819, 'name': 'violence'}, {'id': 166492, 'name': 'drive by shooting'}, {'id': 181858, 'name': 'gang violence'}, {'id': 188907, 'name': 'street shootout'}, {'id': 188955, 'name': 'hand to hand combat'}, {'id': 233429, 'name': 'gangsters'}]
9802	[{'id': 582, 'name': 'san francisco'}, {'id': 1812, 'name': 'fbi'}, {'id': 3293, 'name': 'gas attack'}, {'id': 3859, 'name': 'alcatraz'}, {'id': 18233, 'name': 'hostage situation'}, {'id': 18525, 'name': 'fbi agent'}]
25697	[{'id': 2349, 'name': 'german'}, {'id': 162257, 'name': 'instructor'}, {'id': 208540, 'name': 'war criminal'}]
21588	[{'id': 6255, 'name': 'insanity'}, {'id': 10327, 'name': 'undead'}, {'id': 11187, 'name': 'grim reaper'}, {'id': 12377, 'name': 'zombie'}, {'id': 162810, 'name': 'macabre'}, {'id': 207769, 'name': 'grotesque'}]
664	[{'id': 1157, 'name': 'wife husband relationship'}, {'id': 2213, 'name': 'tornado'}, {'id': 2214, 'name': 'twister'}, {'id': 2493, 'name': 'oklahoma'}, {'id': 3337, 'name': 'metereologist'}, {'id': 3338, 'name': 'invention'}, {'id': 3693, 'name': 'climate'}, {'id': 3875, 'name': 'barn'}, {'id': 5096, 'name': 'natural disaster'}, {'id': 5543, 'name': 'cow'}, {'id': 9276, 'name': 'truck'}, {'id': 1…
11867	[{'id': 175518, 'name': 'scientist bar'}, {'id': 175522, 'name': 'electrical torture'}, {'id': 175529, 'name': 'pretending to be a prostitute'}, {'id': 175530, 'name': 'sprayed with water'}, {'id': 175533, 'name': 'pressure washer'}, {'id': 175536, 'name': 'obese'}]
47119	[]
314352	[]
9323	[{'id': 310, 'name': 'artificial intelligence'}, {'id': 312, 'name': 'man vs machine'}, {'id': 679, 'name': 'cyborg'}, {'id': 803, 'name': 'android'}, {'id': 2812, 'name': 'computer virus'}, {'id': 4565, 'name': 'dystopia'}, {'id': 8499, 'name': 'implantat'}, {'id': 10718, 'name': 'fugitive'}, {'id': 11322, 'name': 'female protagonist'}, {'id': 12190, 'name': 'cyberpunk'}, {'id': 13141, 'name': '…
10280	[{'id': 3405, 'name': 'blow job'}, {'id': 10541, 'name': 'curse'}, {'id': 156092, 'name': 'fat suit'}, {'id': 156093, 'name': 'steven king'}]
10535	[{'id': 1815, 'name': 'atomic bomb'}, {'id': 11931, 'name': 'spoof'}, {'id': 15267, 'name': 'james bond spoof'}]
124613	[]
532	[{'id': 378, 'name': 'prison'}, {'id': 1436, 'name': 'inventor'}, {'id': 1797, 'name': 'loyalty'}, {'id': 3020, 'name': 'sheep'}, {'id': 6139, 'name': 'innocence'}, {'id': 9887, 'name': 'surrealism'}, {'id': 15124, 'name': 'framed'}, {'id': 15162, 'name': 'dog'}, {'id': 182287, 'name': 'sheep rustling'}, {'id': 210009, 'name': 'wallace & gromit'}]
26744	[{'id': 157138, 'name': 'numbers racket'}, {'id': 195402, 'name': 'film noir'}]
16299	[{'id': 10183, 'name': 'independent film'}, {'id': 11208, 'name': 'conspiracy theory'}, {'id': 179430, 'name': 'aftercreditsstinger'}]
10547	[{'id': 2212, 'name': 'greenhouse effect'}, {'id': 5769, 'name': 'global warming'}, {'id': 9739, 'name': 'extraterrestrial'}, {'id': 10222, 'name': 'astronomer'}, {'id': 10410, 'name': 'conspiracy'}, {'id': 14760, 'name': 'scientist'}, {'id': 14967, 'name': 'foot chase'}, {'id': 18034, 'name': 'desert'}, {'id': 41338, 'name': 'climatologist'}, {'id': 162357, 'name': 'observatory'}, {'id': 162459,…
245268	[{'id': 5657, 'name': 'australia'}, {'id': 213798, 'name': 'allies'}]
935	[{'id': 840, 'name': 'usa president'}, {'id': 1402, 'name': 'general'}, {'id': 2106, 'name': 'cold war'}, {'id': 2531, 'name': 'strategic air command'}, {'id': 3312, 'name': 'nuclear missile'}, {'id': 160370, 'name': 'war room'}, {'id': 160377, 'name': 'bomber pilot'}, {'id': 160381, 'name': 'nuclear weapons'}, {'id': 160387, 'name': 'ex nazi'}, {'id': 194825, 'name': 'doomsday device'}, {'id': 2…
55613	[{'id': 3307, 'name': 'surreal'}, {'id': 10183, 'name': 'independent film'}]
215107	[]
41007	[{'id': 131, 'name': 'italy'}, {'id': 818, 'name': 'based on novel'}, {'id': 214548, 'name': '1930s'}]
35645	[{'id': 1321, 'name': 'gold'}, {'id': 6054, 'name': 'friendship'}, {'id': 10809, 'name': 'teenage girl'}]
110465	[{'id': 14636, 'name': 'india'}]
255546	[{'id': 3569, 'name': 'latin'}, {'id': 14709, 'name': 'profile'}, {'id': 187056, 'name': 'woman director'}]
40751	[]
275096	[]
85778	[{'id': 187056, 'name': 'woman director'}]
11101	[{'id': 1956, 'name': 'world war ii'}, {'id': 4264, 'name': 'stalingrad'}]
9826	[{'id': 1308, 'name': 'secret identity'}, {'id': 1321, 'name': 'gold'}, {'id': 3149, 'name': 'gangster boss'}, {'id': 3284, 'name': 'phantom'}, {'id': 3625, 'name': 'silver'}, {'id': 3720, 'name': 'power'}, {'id': 4933, 'name': 'battle for power'}, {'id': 8643, 'name': 'jade'}, {'id': 9717, 'name': 'based on comic'}, {'id': 10787, 'name': 'jungle'}, {'id': 203423, 'name': 'masked hero'}, {'id': 2…
9879	[{'id': 1936, 'name': 'blackmail'}, {'id': 3688, 'name': 'strip club'}, {'id': 4378, 'name': 'striptease'}, {'id': 6149, 'name': 'police'}, {'id': 33483, 'name': 'u.s. congress'}]
63564	[]
22621	[{'id': 828, 'name': 'waitress'}, {'id': 931, 'name': 'jealousy'}, {'id': 3015, 'name': 'fast food restaurant'}, {'id': 3182, 'name': 'seduction'}, {'id': 4735, 'name': 'pizza'}, {'id': 4951, 'name': 'rejection'}, {'id': 9835, 'name': 'sexual fantasy'}, {'id': 9974, 'name': 'obesity'}, {'id': 10183, 'name': 'independent film'}]
7095	[{'id': 965, 'name': 'age difference'}, {'id': 3758, 'name': 'appearance'}, {'id': 5133, 'name': 'body exchange'}, {'id': 6017, 'name': 'genetics'}]
26890	[{'id': 10183, 'name': 'independent film'}, {'id': 187056, 'name': 'woman director'}]
46732	[{'id': 936, 'name': 'loss of mother'}, {'id': 10183, 'name': 'independent film'}, {'id': 10683, 'name': 'coming of age'}, {'id': 13097, 'name': 'maid'}]
124633	[{'id': 449, 'name': 'yugoslavia'}, {'id': 1900, 'name': 'immigration'}, {'id': 2355, 'name': 'american dream'}, {'id': 7492, 'name': 'serbia'}]
202425	[{'id': 160800, 'name': 'congo'}]
196940	[]
77771	[{'id': 6544, 'name': 'senegal'}, {'id': 14735, 'name': 'motorcycle'}]
181083	[{'id': 409, 'name': 'africa'}, {'id': 7323, 'name': 'savannah'}, {'id': 165804, 'name': 'peddler'}]
41225	[{'id': 1523, 'name': 'obsession'}, {'id': 6092, 'name': 'army'}, {'id': 8680, 'name': 'ferrari'}, {'id': 18396, 'name': 'catholic'}, {'id': 33457, 'name': 'alcoholic'}, {'id': 33513, 'name': 'desire'}, {'id': 155317, 'name': 'edgar allan poe'}, {'id': 162262, 'name': 'movie star'}, {'id': 213194, 'name': 'doppelgänger'}]
188589	[]
87190	[]
627	[{'id': 212, 'name': 'london england'}, {'id': 567, 'name': 'alcohol'}, {'id': 572, 'name': 'sex'}, {'id': 818, 'name': 'based on novel'}, {'id': 1803, 'name': 'drug addiction'}, {'id': 2231, 'name': 'drug dealer'}, {'id': 2334, 'name': 'nightclub'}, {'id': 2375, 'name': 'junkie'}, {'id': 2671, 'name': 'heroin'}, {'id': 2694, 'name': 'cold turkey'}, {'id': 3131, 'name': 'modern society'}, {'id': …
32872	[{'id': 493, 'name': 'poem'}, {'id': 494, 'name': 'father son relationship'}, {'id': 825, 'name': 'support group'}, {'id': 919, 'name': 'smoking'}, {'id': 977, 'name': 'cat'}, {'id': 1517, 'name': 'classroom'}, {'id': 1731, 'name': 'writing'}, {'id': 1946, 'name': 'restaurant'}, {'id': 2098, 'name': 'fountain'}, {'id': 2301, 'name': 'architect'}, {'id': 3096, 'name': 'book'}, {'id': 5609, 'name':…
602	[{'id': 1612, 'name': 'spacecraft'}, {'id': 1627, 'name': 'patriotism'}, {'id': 1825, 'name': 'countdown'}, {'id': 4097, 'name': 'independence'}, {'id': 4278, 'name': 'invasion'}, {'id': 6091, 'name': 'war'}, {'id': 9738, 'name': 'ufo'}, {'id': 9739, 'name': 'extraterrestrial'}, {'id': 9831, 'name': 'spaceship'}, {'id': 9951, 'name': 'alien'}, {'id': 14643, 'name': 'battle'}]
14553	[]
9566	[{'id': 6075, 'name': 'sport'}, {'id': 157904, 'name': 'luck'}, {'id': 178355, 'name': 'san francisco giants'}, {'id': 178364, 'name': 'child custody'}, {'id': 178368, 'name': 'baseball pitcher'}, {'id': 178369, 'name': 'baseball fan'}, {'id': 178370, 'name': 'psychotic fan'}, {'id': 178372, 'name': 'sports agent'}, {'id': 178378, 'name': 'driving range'}, {'id': 178379, 'name': 'steam room'}]
10545	[{'id': 90, 'name': 'paris'}, {'id': 818, 'name': 'based on novel'}, {'id': 934, 'name': 'judge'}, {'id': 1523, 'name': 'obsession'}, {'id': 1691, 'name': 'dance'}, {'id': 1938, 'name': 'sword'}, {'id': 2422, 'name': 'mockery'}, {'id': 2544, 'name': 'ugliness'}, {'id': 2638, 'name': 'cathedral'}, {'id': 4344, 'name': 'musical'}, {'id': 5090, 'name': 'fool'}, {'id': 9995, 'name': 'bell'}, {'id': 1…
9894	[{'id': 378, 'name': 'prison'}, {'id': 549, 'name': 'prostitute'}, {'id': 1005, 'name': 'karaoke'}, {'id': 10123, 'name': 'dark comedy'}, {'id': 208575, 'name': 'cable guy'}]
11543	[{'id': 6075, 'name': 'sport'}, {'id': 167550, 'name': 'handicap'}, {'id': 167554, 'name': 'sexual favor'}, {'id': 167555, 'name': 'star spangled banner'}, {'id': 167556, 'name': 'bowling team'}, {'id': 167560, 'name': 'hair loss'}, {'id': 167562, 'name': 'biblical interpretation'}, {'id': 167564, 'name': 'comb over'}, {'id': 167570, 'name': 'female stripper'}, {'id': 167574, 'name': 'inflatable …
9268	[{'id': 236, 'name': 'suicide'}, {'id': 502, 'name': 'ambush'}, {'id': 797, 'name': 'showdown'}, {'id': 1562, 'name': 'hostage'}, {'id': 2052, 'name': 'traitor'}, {'id': 2547, 'name': 'new identity'}, {'id': 2708, 'name': 'hitman'}, {'id': 3581, 'name': 'witness'}, {'id': 4009, 'name': 'witness protection'}, {'id': 6163, 'name': 'arms dealer'}, {'id': 9758, 'name': 'deception'}, {'id': 10085, 'na…
52059	[]
9327	[{'id': 2064, 'name': 'overweight'}, {'id': 4539, 'name': 'overweight man'}, {'id': 179431, 'name': 'duringcreditsstinger'}]
123763	[{'id': 187056, 'name': 'woman director'}]
81949	[]
42005	[]
124306	[]
183955	[]
44535	[]
44495	[]
78285	[{'id': 10453, 'name': 'con artist'}, {'id': 159601, 'name': 'cuckold'}]
11228	[{'id': 444, 'name': 'taxi'}, {'id': 586, 'name': 'new jersey'}, {'id': 720, 'name': 'helicopter'}, {'id': 1261, 'name': 'river'}, {'id': 1701, 'name': 'hero'}, {'id': 1749, 'name': 'taxi driver'}, {'id': 4776, 'name': 'race against time'}, {'id': 5369, 'name': 'guard'}, {'id': 10349, 'name': 'survival'}, {'id': 10617, 'name': 'disaster'}, {'id': 14512, 'name': 'new york city'}, {'id': 14601, 'na…
10779	[{'id': 934, 'name': 'judge'}, {'id': 2301, 'name': 'architect'}, {'id': 5280, 'name': 'ghost world'}, {'id': 6154, 'name': 'hell'}, {'id': 11187, 'name': 'grim reaper'}, {'id': 162846, 'name': 'ghost'}]
26748	[{'id': 798, 'name': 'sheriff'}, {'id': 6625, 'name': 'family secrets'}, {'id': 168713, 'name': 'neo-western'}, {'id': 193282, 'name': 'dark secrets'}]
38223	[{'id': 470, 'name': 'spy'}, {'id': 1328, 'name': 'secret'}, {'id': 2341, 'name': 'nanny'}, {'id': 5585, 'name': 'notebook'}, {'id': 158071, 'name': 'binoculars'}, {'id': 187056, 'name': 'woman director'}]
9294	[{'id': 879, 'name': 'brain tumor'}, {'id': 5086, 'name': 'telekinesis'}, {'id': 6257, 'name': 'genius'}, {'id': 6564, 'name': 'terminal illness'}, {'id': 13005, 'name': 'doctor'}, {'id': 163543, 'name': 'psionic power'}]
49963	[{'id': 10183, 'name': 'independent film'}, {'id': 187056, 'name': 'woman director'}]
11363	[{'id': 380, 'name': 'brother brother relationship'}, {'id': 444, 'name': 'taxi'}, {'id': 1595, 'name': 'ex-girlfriend'}, {'id': 2038, 'name': "love of one's life"}, {'id': 3582, 'name': 'bride'}, {'id': 5628, 'name': 'broker'}, {'id': 10183, 'name': 'independent film'}, {'id': 13027, 'name': 'wedding'}]
1645	[{'id': 529, 'name': 'ku klux klan'}, {'id': 570, 'name': 'rape'}, {'id': 787, 'name': 'mississippi'}, {'id': 1417, 'name': 'jurors'}, {'id': 1936, 'name': 'blackmail'}, {'id': 2013, 'name': 'attempted murder'}, {'id': 3446, 'name': 'forgiveness'}, {'id': 6148, 'name': 'court'}, {'id': 7281, 'name': 'shooting'}, {'id': 9826, 'name': 'murder'}, {'id': 9937, 'name': 'suspense'}, {'id': 10909, 'name…
31546	[{'id': 642, 'name': 'robbery'}, {'id': 1419, 'name': 'gun'}, {'id': 1797, 'name': 'loyalty'}, {'id': 3609, 'name': 'frustration'}, {'id': 9748, 'name': 'revenge'}, {'id': 10085, 'name': 'betrayal'}, {'id': 10183, 'name': 'independent film'}, {'id': 10294, 'name': 'coin'}, {'id': 10738, 'name': 'diner'}, {'id': 10768, 'name': 'lesbian'}, {'id': 11724, 'name': 'vulgarity'}, {'id': 12532, 'name': '…
77056	[]
36344	[{'id': 3203, 'name': 'pilot'}, {'id': 6678, 'name': 'polar bear'}, {'id': 8723, 'name': 'poacher'}, {'id': 9880, 'name': 'alaska'}, {'id': 12617, 'name': 'airplane crash'}, {'id': 158639, 'name': 'missing father'}]
18550	[{'id': 2157, 'name': 'hacker'}, {'id': 4654, 'name': 'undercover agent'}, {'id': 10391, 'name': 'mafia'}, {'id': 10717, 'name': 'chain gang'}, {'id': 10718, 'name': 'fugitive'}, {'id': 208592, 'name': 'floppy disk'}]
11511	[{'id': 242, 'name': 'new york'}, {'id': 4896, 'name': 'wish'}, {'id': 190536, 'name': 'genie'}]
172198	[{'id': 187056, 'name': 'woman director'}]
34170	[]
281085	[]
109478	[{'id': 186117, 'name': 'dj'}, {'id': 197811, 'name': 'shock talk'}]
124645	[]
12606	[{'id': 1668, 'name': 'hawaii'}, {'id': 13027, 'name': 'wedding'}, {'id': 14724, 'name': 'family vacation'}, {'id': 18035, 'name': 'family'}, {'id': 187056, 'name': 'woman director'}]
69895	[]
35206	[{'id': 818, 'name': 'based on novel'}, {'id': 2020, 'name': 'revolution'}, {'id': 6285, 'name': "coup d'etat"}, {'id': 10787, 'name': 'jungle'}, {'id': 10950, 'name': 'shootout'}, {'id': 14819, 'name': 'violence'}, {'id': 33461, 'name': 'diamond'}, {'id': 33685, 'name': 'gold mine'}, {'id': 162365, 'name': 'military'}, {'id': 168723, 'name': 'latin america'}]
151489	[{'id': 5933, 'name': 'poet'}]
4837	[{'id': 3190, 'name': 'menage a trois'}]
12632	[{'id': 1563, 'name': 'prisoner'}, {'id': 2279, 'name': 'bavaria'}, {'id': 4441, 'name': 'nuremberg'}, {'id': 9600, 'name': 'mensch als objekt'}, {'id': 10183, 'name': 'independent film'}]
9098	[{'id': 237, 'name': 'gay'}, {'id': 1253, 'name': 'roommate'}, {'id': 3296, 'name': 'car mechanic'}, {'id': 6149, 'name': 'police'}, {'id': 9713, 'name': 'friends'}, {'id': 162842, 'name': 'stolen cars'}, {'id': 221412, 'name': 'colleague'}]
282919	[]
124614	[]
18975	[{'id': 131, 'name': 'italy'}, {'id': 494, 'name': 'father son relationship'}, {'id': 3244, 'name': 'pinocchio'}, {'id': 9673, 'name': 'love'}, {'id': 10873, 'name': 'school'}, {'id': 14536, 'name': 'crime'}, {'id': 197084, 'name': 'having fun'}, {'id': 207840, 'name': 'poor people'}, {'id': 216919, 'name': 'boys'}]
11962	[{'id': 1439, 'name': 'flat'}, {'id': 6027, 'name': 'music'}, {'id': 6192, 'name': 'relation'}, {'id': 6432, 'name': 'rent'}, {'id': 6623, 'name': 'lodger'}, {'id': 7325, 'name': 'cockroach'}, {'id': 9498, 'name': 'spekulant'}]
2925	[{'id': 15160, 'name': 'divorce'}, {'id': 18060, 'name': 'divorced woman'}, {'id': 190722, 'name': 'reunited friends'}]
28628	[{'id': 108, 'name': 'transvestism'}, {'id': 237, 'name': 'gay'}, {'id': 10180, 'name': 'homosexuality'}, {'id': 10199, 'name': 'gay interest'}, {'id': 14748, 'name': 'raid'}, {'id': 169590, 'name': 'police raid'}, {'id': 171636, 'name': 'drag'}, {'id': 173662, 'name': 'gay pride'}]
3595	[{'id': 800, 'name': 'bounty'}, {'id': 1452, 'name': 'loss of child'}, {'id': 1584, 'name': 'yellow press'}, {'id': 1812, 'name': 'fbi'}, {'id': 4725, 'name': 'baby-snatching'}, {'id': 9937, 'name': 'suspense'}, {'id': 18525, 'name': 'fbi agent'}, {'id': 33626, 'name': 'millionaire'}]
9308	[{'id': 6270, 'name': 'high school'}, {'id': 10873, 'name': 'school'}, {'id': 11931, 'name': 'spoof'}, {'id': 12670, 'name': 'los angeles'}]
92381	[{'id': 966, 'name': 'beach'}, {'id': 5605, 'name': 'volleyball'}, {'id': 9974, 'name': 'obesity'}, {'id': 12532, 'name': 'african american'}, {'id': 13088, 'name': 'summer'}, {'id': 175603, 'name': 'mercedes'}]
18555	[{'id': 331, 'name': 'tattoo'}, {'id': 378, 'name': 'prison'}, {'id': 818, 'name': 'based on novel'}, {'id': 1562, 'name': 'hostage'}, {'id': 1721, 'name': 'fight'}, {'id': 2483, 'name': 'nudity'}, {'id': 2539, 'name': 'harassment'}, {'id': 6054, 'name': 'friendship'}, {'id': 6270, 'name': 'high school'}, {'id': 10183, 'name': 'independent film'}, {'id': 10508, 'name': 'teacher'}, {'id': 10768, '…
12123	[{'id': 1812, 'name': 'fbi'}, {'id': 2528, 'name': 'hydrogen bomb'}, {'id': 3288, 'name': 'secret lab'}, {'id': 6107, 'name': 'energy supply'}, {'id': 10410, 'name': 'conspiracy'}, {'id': 179430, 'name': 'aftercreditsstinger'}]
10830	[{'id': 970, 'name': 'parent child relationship'}, {'id': 2467, 'name': 'difficult childhood'}, {'id': 5086, 'name': 'telekinesis'}, {'id': 5561, 'name': 'child prodigy'}, {'id': 5707, 'name': 'childhood trauma'}, {'id': 10873, 'name': 'school'}, {'id': 41355, 'name': 'teacher student relationship'}]
3573	[{'id': 238179, 'name': 'skab under tv'}, {'id': 238240, 'name': 'Øverste hylde'}, {'id': 238241, 'name': 'foran'}]
10546	[{'id': 331, 'name': 'tattoo'}, {'id': 697, 'name': 'loss of son'}, {'id': 4639, 'name': 'crow'}, {'id': 10183, 'name': 'independent film'}, {'id': 12965, 'name': 'duel'}, {'id': 13091, 'name': '\xa0'}]
18862	[{'id': 9866, 'name': 'basement'}, {'id': 10103, 'name': 'children'}, {'id': 15160, 'name': 'divorce'}]
31417	[{'id': 1706, 'name': 'experiment'}, {'id': 3262, 'name': 'surgeon'}, {'id': 9937, 'name': 'suspense'}, {'id': 13094, 'name': 'photograph'}, {'id': 14760, 'name': 'scientist'}, {'id': 33498, 'name': 'transplant'}, {'id': 54610, 'name': 'dove'}, {'id': 54611, 'name': 'ulcer'}, {'id': 195402, 'name': 'film noir'}]
9431	[{'id': 293, 'name': 'female nudity'}, {'id': 1411, 'name': 'brothel'}, {'id': 3133, 'name': 'vampire'}, {'id': 11168, 'name': 'private investigator'}, {'id': 188914, 'name': 'born again christian'}, {'id': 220389, 'name': 'televangelist'}]
124619	[]
297645	[]
48144	[]
46986	[]
144982	[{'id': 3458, 'name': 'bartender'}, {'id': 159607, 'name': 'grifter'}]
47907	[{'id': 378, 'name': 'prison'}, {'id': 1415, 'name': 'small town'}, {'id': 10183, 'name': 'independent film'}, {'id': 14765, 'name': 'church'}]
10061	[{'id': 378, 'name': 'prison'}, {'id': 840, 'name': 'usa president'}, {'id': 3521, 'name': 'earthquake'}, {'id': 4565, 'name': 'dystopia'}, {'id': 5034, 'name': 'attempt to escape'}, {'id': 12670, 'name': 'los angeles'}, {'id': 217083, 'name': 'reluctant hero'}]
36266	[{'id': 14964, 'name': 'drug'}, {'id': 226577, 'name': 'bicycle taxi'}]
549	[{'id': 242, 'name': 'new york'}, {'id': 572, 'name': 'sex'}, {'id': 726, 'name': 'drug abuse'}, {'id': 960, 'name': 'homeless person'}, {'id': 1605, 'name': 'new love'}, {'id': 1803, 'name': 'drug addiction'}, {'id': 2635, 'name': 'overdose'}, {'id': 2815, 'name': 'graffiti'}, {'id': 2816, 'name': 'street art'}, {'id': 2818, 'name': 'vernissage'}, {'id': 2819, 'name': 'exhibit'}, {'id': 6054, 'n…
10478	[{'id': 1808, 'name': 'lover (female)'}, {'id': 2702, 'name': 'golf'}, {'id': 5756, 'name': 'man-woman relation'}, {'id': 6075, 'name': 'sport'}, {'id': 7439, 'name': 'woman between two men'}]
66634	[{'id': 1416, 'name': 'jazz'}, {'id': 5657, 'name': 'australia'}, {'id': 157906, 'name': 'outback'}]
116690	[{'id': 10235, 'name': 'family relationships'}, {'id': 231044, 'name': 'dying traditions'}, {'id': 231045, 'name': 'social convention'}]
213917	[{'id': 187056, 'name': 'woman director'}]
145925	[]
100914	[]
238	[{'id': 131, 'name': 'italy'}, {'id': 699, 'name': 'love at first sight'}, {'id': 1872, 'name': 'loss of father'}, {'id': 4677, 'name': 'patriarch'}, {'id': 10291, 'name': 'organized crime'}, {'id': 10391, 'name': 'mafia'}, {'id': 10909, 'name': 'lawyer'}, {'id': 11590, 'name': 'italian american'}, {'id': 33421, 'name': 'crime family'}, {'id': 165725, 'name': 'rise to power'}, {'id': 166462, 'nam…
159	[{'id': 108, 'name': 'transvestism'}, {'id': 237, 'name': 'gay'}, {'id': 255, 'name': 'male nudity'}, {'id': 566, 'name': 'sexual identity'}, {'id': 823, 'name': 'cologne'}, {'id': 824, 'name': 'drag queen'}, {'id': 825, 'name': 'support group'}, {'id': 826, 'name': 'heterosexual'}, {'id': 827, 'name': 'diashow'}, {'id': 828, 'name': 'waitress'}, {'id': 1326, 'name': 'infidelity'}, {'id': 6054, '…
11134	[{'id': 6149, 'name': 'police'}, {'id': 6328, 'name': 'crook couple'}, {'id': 13142, 'name': 'gangster'}, {'id': 18026, 'name': 'drug lord'}, {'id': 18432, 'name': 'female martial artist'}]
88224	[{'id': 572, 'name': 'sex'}, {'id': 642, 'name': 'robbery'}, {'id': 708, 'name': 'runaway'}, {'id': 1566, 'name': 'dream'}, {'id': 1930, 'name': 'kidnapping'}, {'id': 5923, 'name': 'sister'}, {'id': 6149, 'name': 'police'}, {'id': 10721, 'name': 'pregnant'}, {'id': 13130, 'name': 'teenager'}, {'id': 14964, 'name': 'drug'}, {'id': 187056, 'name': 'woman director'}]
132641	[{'id': 818, 'name': 'based on novel'}, {'id': 4183, 'name': 'wife'}, {'id': 6038, 'name': 'marriage'}, {'id': 156455, 'name': 'unhappiness'}]
42758	[{'id': 2073, 'name': 'illiteracy'}, {'id': 10726, 'name': 'gang'}, {'id': 14687, 'name': 'extreme violence'}]
9303	[{'id': 378, 'name': 'prison'}, {'id': 5424, 'name': "women's prison"}, {'id': 9937, 'name': 'suspense'}, {'id': 10391, 'name': 'mafia'}, {'id': 10768, 'name': 'lesbian'}, {'id': 13142, 'name': 'gangster'}, {'id': 156121, 'name': 'ex-con'}, {'id': 187056, 'name': 'woman director'}]
23945	[{'id': 642, 'name': 'robbery'}, {'id': 9865, 'name': 'chase scence'}, {'id': 195212, 'name': 'carpool'}]
37820	[{'id': 828, 'name': 'waitress'}, {'id': 1946, 'name': 'restaurant'}, {'id': 5657, 'name': 'australia'}, {'id': 8011, 'name': 'greek'}, {'id': 8438, 'name': 'job'}, {'id': 34079, 'name': 'death'}, {'id': 193765, 'name': 'brunswick'}]
22479	[{'id': 6083, 'name': 'politician'}, {'id': 11016, 'name': 'kansas city'}, {'id': 15134, 'name': 'election'}, {'id': 164884, 'name': 'jazz music'}]
9054	[{'id': 658, 'name': 'sea'}, {'id': 1422, 'name': 'boat'}, {'id': 1495, 'name': 'fishing'}, {'id': 186447, 'name': 'rogue'}]
241058	[]
11985	[{'id': 128, 'name': 'love triangle'}, {'id': 931, 'name': 'jealousy'}, {'id': 4951, 'name': 'rejection'}, {'id': 5768, 'name': 'urban life'}, {'id': 7439, 'name': 'woman between two men'}, {'id': 10180, 'name': 'homosexuality'}]
10232	[{'id': 2606, 'name': 'jew'}, {'id': 6389, 'name': 'frankfurt am main'}]
59569	[{'id': 378, 'name': 'prison'}, {'id': 10714, 'name': 'serial killer'}, {'id': 155393, 'name': 'sympathy'}]
410921	[]
38955	[{'id': 779, 'name': 'martial arts'}]
110513	[]
114089	[]
11015	[{'id': 520, 'name': 'chicago'}, {'id': 818, 'name': 'based on novel'}, {'id': 1299, 'name': 'monster'}, {'id': 2598, 'name': 'museum'}, {'id': 7694, 'name': 'pile of dead bodies'}, {'id': 9649, 'name': 'god'}, {'id': 10877, 'name': 'dead body'}, {'id': 161276, 'name': 'anthropologist'}, {'id': 181246, 'name': 'indian tribe'}, {'id': 225947, 'name': 'amazon jungle'}]
9306	[{'id': 1299, 'name': 'monster'}, {'id': 1706, 'name': 'experiment'}, {'id': 2041, 'name': 'island'}, {'id': 2766, 'name': 'mutation'}, {'id': 6017, 'name': 'genetics'}, {'id': 9410, 'name': 'hybrid'}, {'id': 9714, 'name': 'remake'}, {'id': 225523, 'name': 'h. g. wells'}]
12559	[{'id': 248, 'name': 'date'}, {'id': 396, 'name': 'transporter'}, {'id': 441, 'name': 'assassination'}, {'id': 833, 'name': 'white house'}, {'id': 840, 'name': 'usa president'}, {'id': 3088, 'name': 'bodyguard'}]
58770	[{'id': 2187, 'name': 'riot'}, {'id': 2583, 'name': 'blackout'}, {'id': 14755, 'name': 'power outage'}, {'id': 169725, 'name': 'sick child'}]
124851	[]
3587	[{'id': 291, 'name': 'circus'}, {'id': 2343, 'name': 'magic'}, {'id': 6894, 'name': 'aunt'}, {'id': 7942, 'name': 'imaginary friend'}]
10723	[{'id': 1568, 'name': 'undercover'}, {'id': 6054, 'name': 'friendship'}, {'id': 6149, 'name': 'police'}, {'id': 8015, 'name': 'cop'}, {'id': 14677, 'name': 'bullet wound'}, {'id': 14964, 'name': 'drug'}, {'id': 18026, 'name': 'drug lord'}]
56077	[{'id': 10183, 'name': 'independent film'}]
19004	[{'id': 12616, 'name': 'dinosaur'}]
101230	[]
253632	[]
10987	[{'id': 1583, 'name': 'mass murder'}, {'id': 2483, 'name': 'nudity'}, {'id': 3335, 'name': 'halloween'}, {'id': 5034, 'name': 'attempt to escape'}, {'id': 6158, 'name': 'cult'}, {'id': 6259, 'name': 'psychopath'}, {'id': 6406, 'name': 'escape agent'}, {'id': 9826, 'name': 'murder'}, {'id': 10685, 'name': 'escape'}, {'id': 12339, 'name': 'slasher'}, {'id': 13005, 'name': 'doctor'}, {'id': 13140, '…
44705	[{'id': 9673, 'name': 'love'}, {'id': 18118, 'name': 'disguise'}]
20318	[{'id': 74, 'name': 'germany'}, {'id': 1956, 'name': 'world war ii'}, {'id': 2652, 'name': 'nazis'}]
43596	[{'id': 2471, 'name': 'monarchy'}, {'id': 12965, 'name': 'duel'}, {'id': 13065, 'name': 'soldier'}, {'id': 233055, 'name': 'vienna'}, {'id': 233707, 'name': 'schnitzler'}]
79782	[]
26933	[{'id': 128, 'name': 'love triangle'}, {'id': 237, 'name': 'gay'}, {'id': 2065, 'name': 'province'}, {'id': 2506, 'name': 'algerienkrieg'}, {'id': 4653, 'name': 'french'}, {'id': 10180, 'name': 'homosexuality'}, {'id': 10198, 'name': 'gay relationship'}, {'id': 10683, 'name': 'coming of age'}, {'id': 11524, 'name': 'in the closet'}, {'id': 15135, 'name': 'gay sex'}, {'id': 33458, 'name': 'gay man…
27854	[{'id': 393, 'name': 'civil war'}, {'id': 514, 'name': 'spain'}]
981	[{'id': 276, 'name': 'philadelphia'}, {'id': 1003, 'name': 'photographer'}, {'id': 2660, 'name': 'strong woman'}, {'id': 8181, 'name': 'swimming pool'}, {'id': 9929, 'name': 'remarriage'}, {'id': 11461, 'name': 'hangover'}, {'id': 12193, 'name': 'reporter'}, {'id': 18053, 'name': 'divorcee'}, {'id': 156037, 'name': 'socialite'}, {'id': 163758, 'name': 'ex-husband ex-wife relationship'}, {'id': 16…
872	[{'id': 3177, 'name': 'fan'}, {'id': 3748, 'name': 'morning'}, {'id': 4344, 'name': 'musical'}, {'id': 6494, 'name': 'talkie'}, {'id': 9104, 'name': 'partner'}, {'id': 9732, 'name': 'movie in movie'}, {'id': 156028, 'name': 'broadway'}, {'id': 164090, 'name': 'audience'}, {'id': 164623, 'name': 'chorus girl'}, {'id': 164628, 'name': 'diction coach'}, {'id': 164636, 'name': 'pearl necklace'}, {'id…
2769	[{'id': 90, 'name': 'paris'}, {'id': 1956, 'name': 'world war ii'}, {'id': 4344, 'name': 'musical'}, {'id': 5488, 'name': 'parfum'}, {'id': 12990, 'name': 'singing'}]
13320	[{'id': 90, 'name': 'paris'}, {'id': 1003, 'name': 'photographer'}, {'id': 4620, 'name': 'magazine'}, {'id': 6258, 'name': 'intellectual'}, {'id': 155851, 'name': 'book store'}, {'id': 164889, 'name': 'eiffel tower paris'}, {'id': 190094, 'name': 'american-in-paris'}]
164	[{'id': 963, 'name': 'loss of brother'}, {'id': 965, 'name': 'age difference'}, {'id': 977, 'name': 'cat'}, {'id': 978, 'name': 'broken engagement'}, {'id': 1023, 'name': 'fire escape'}, {'id': 2038, 'name': "love of one's life"}, {'id': 6099, 'name': 'jewelry'}, {'id': 6197, 'name': 'store window'}, {'id': 10226, 'name': 'neighbor'}, {'id': 33626, 'name': 'millionaire'}, {'id': 33648, 'name': 'c…
426	[{'id': 582, 'name': 'san francisco'}, {'id': 1335, 'name': 'sense of guilt'}, {'id': 1338, 'name': 'bachelor'}, {'id': 1523, 'name': 'obsession'}, {'id': 2038, 'name': "love of one's life"}, {'id': 2567, 'name': 'vertigo'}, {'id': 2598, 'name': 'museum'}, {'id': 2599, 'name': 'necklace'}, {'id': 2968, 'name': 'grave'}, {'id': 4812, 'name': 'plan'}, {'id': 5918, 'name': 'painting'}, {'id': 195402…
567	[{'id': 428, 'name': 'nurse'}, {'id': 1003, 'name': 'photographer'}, {'id': 2619, 'name': 'suspicion of murder'}, {'id': 5490, 'name': 'girlfriend'}, {'id': 10226, 'name': 'neighbor'}, {'id': 10332, 'name': 'salesman'}, {'id': 33632, 'name': 'apartment'}, {'id': 160967, 'name': 'convalescence'}, {'id': 178649, 'name': 'voyeurism'}, {'id': 236909, 'name': 'homebound'}]
3078	[{'id': 416, 'name': 'miami'}, {'id': 11184, 'name': 'reference to the big bad wolf'}, {'id': 12193, 'name': 'reporter'}]
13528	[{'id': 131, 'name': 'italy'}, {'id': 770, 'name': 'scotland yard'}, {'id': 3344, 'name': 'letter'}, {'id': 6894, 'name': 'aunt'}, {'id': 8250, 'name': 'victorian england'}, {'id': 9826, 'name': 'murder'}, {'id': 9937, 'name': 'suspense'}, {'id': 14743, 'name': 'pianist'}, {'id': 15274, 'name': 'nervous breakdown'}, {'id': 191476, 'name': 'driven mad'}]
28288	[{'id': 246, 'name': 'dancing'}, {'id': 4344, 'name': 'musical'}, {'id': 6894, 'name': 'aunt'}, {'id': 15160, 'name': 'divorce'}]
213	[{'id': 441, 'name': 'assassination'}, {'id': 470, 'name': 'spy'}, {'id': 471, 'name': 'mount rushmore national memorial'}, {'id': 10325, 'name': 'mistaken identity'}, {'id': 10562, 'name': 'on the run'}, {'id': 10718, 'name': 'fugitive'}, {'id': 11134, 'name': 'espionage'}, {'id': 15086, 'name': 'advertising'}, {'id': 15124, 'name': 'framed'}, {'id': 163049, 'name': 'government agent'}]
284	[{'id': 242, 'name': 'new york'}, {'id': 613, 'name': "new year's eve"}, {'id': 725, 'name': 'lovesickness'}, {'id': 965, 'name': 'age difference'}, {'id': 1252, 'name': 'suicide attempt'}, {'id': 1438, 'name': 'office'}, {'id': 1439, 'name': 'flat'}, {'id': 1440, 'name': 'spaghetti'}, {'id': 1441, 'name': 'christmas party'}, {'id': 1442, 'name': 'winter'}, {'id': 1443, 'name': 'clerk'}, {'id': 1…
239	[{'id': 520, 'name': 'chicago'}, {'id': 3581, 'name': 'witness'}, {'id': 4048, 'name': 'musician'}, {'id': 10391, 'name': 'mafia'}, {'id': 12090, 'name': 'cross dressing'}, {'id': 33624, 'name': 'band'}, {'id': 160395, 'name': 'spats'}, {'id': 160396, 'name': 'all girl band'}, {'id': 160397, 'name': "st. valentine's day massacre"}, {'id': 160400, 'name': 'sugar'}, {'id': 160404, 'name': "valentin…
4808	[{'id': 90, 'name': 'paris'}, {'id': 591, 'name': 'cia'}, {'id': 965, 'name': 'age difference'}, {'id': 2038, 'name': "love of one's life"}, {'id': 2297, 'name': 'interpreter'}, {'id': 4549, 'name': 'loss of husband'}, {'id': 4653, 'name': 'french'}, {'id': 4698, 'name': 'stamp'}, {'id': 13008, 'name': 'train'}, {'id': 14554, 'name': 'alias'}, {'id': 155440, 'name': 'hitchcockian'}]
289	[{'id': 128, 'name': 'love triangle'}, {'id': 417, 'name': 'corruption'}, {'id': 470, 'name': 'spy'}, {'id': 836, 'name': 'resistance'}, {'id': 1623, 'name': 'casablanca'}, {'id': 1625, 'name': 'emigration'}, {'id': 1626, 'name': 'visa'}, {'id': 1627, 'name': 'patriotism'}, {'id': 1628, 'name': 'nationalism'}, {'id': 1631, 'name': 'concentration camp'}, {'id': 2652, 'name': 'nazis'}, {'id': 6091,…
963	[{'id': 582, 'name': 'san francisco'}, {'id': 703, 'name': 'detective'}, {'id': 4549, 'name': 'loss of husband'}, {'id': 9826, 'name': 'murder'}, {'id': 11151, 'name': 'statuette'}, {'id': 155790, 'name': 'private detective'}, {'id': 155843, 'name': 'black bird'}, {'id': 155844, 'name': 'sam spade'}, {'id': 185525, 'name': 'private eye'}, {'id': 195402, 'name': 'film noir'}]
11113	[{'id': 4344, 'name': 'musical'}, {'id': 4375, 'name': 'transformation'}, {'id': 4485, 'name': 'flower girl'}, {'id': 10786, 'name': 'colonel'}, {'id': 11411, 'name': 'wager'}, {'id': 11707, 'name': 'suitor'}, {'id': 14514, 'name': 'class differences'}, {'id': 18015, 'name': 'tutor'}, {'id': 155697, 'name': 'aristocrat'}, {'id': 165278, 'name': 'linguist'}, {'id': 165279, 'name': 'street'}, {'id'…
6620	[{'id': 380, 'name': 'brother brother relationship'}, {'id': 2072, 'name': 'chauffeur'}, {'id': 5165, 'name': 'champagne'}, {'id': 9639, 'name': 'playboy'}, {'id': 9673, 'name': 'love'}, {'id': 10791, 'name': 'teenage crush'}, {'id': 33626, 'name': 'millionaire'}, {'id': 165282, 'name': 'high society'}, {'id': 168346, 'name': 'manhattan, new york city'}, {'id': 179367, 'name': 'impossible love'},…
804	[{'id': 588, 'name': 'rome'}, {'id': 1308, 'name': 'secret identity'}, {'id': 1422, 'name': 'boat'}, {'id': 1691, 'name': 'dance'}, {'id': 2051, 'name': 'intelligence'}, {'id': 3691, 'name': 'forbidden love'}, {'id': 4123, 'name': 'embassy'}, {'id': 4263, 'name': 'duty'}, {'id': 4674, 'name': 'sightseeing'}, {'id': 6025, 'name': 'photography'}]
26531	[{'id': 6783, 'name': 'orphanage'}, {'id': 208349, 'name': 'child'}]
909	[{'id': 4344, 'name': 'musical'}, {'id': 18253, 'name': 'moving'}, {'id': 165503, 'name': 'boy next door'}, {'id': 165508, 'name': 'americana'}, {'id': 165517, 'name': 'togetherness'}, {'id': 165518, 'name': 'fiddle'}, {'id': 165519, 'name': 'chapter headings'}, {'id': 165531, 'name': 'straw hat'}, {'id': 167951, 'name': 'st. louis missouri'}, {'id': 232222, 'name': '20th century'}]
630	[{'id': 616, 'name': 'witch'}, {'id': 704, 'name': 'adolescence'}, {'id': 818, 'name': 'based on novel'}, {'id': 1308, 'name': 'secret identity'}, {'id': 1507, 'name': 'clock'}, {'id': 1566, 'name': 'dream'}, {'id': 2043, 'name': 'lion'}, {'id': 2213, 'name': 'tornado'}, {'id': 3151, 'name': 'scarecrow'}, {'id': 4344, 'name': 'musical'}, {'id': 4639, 'name': 'crow'}, {'id': 6027, 'name': 'music'}…
770	[{'id': 314, 'name': 'life and death'}, {'id': 393, 'name': 'civil war'}, {'id': 531, 'name': 'southern usa'}, {'id': 1452, 'name': 'loss of child'}, {'id': 1459, 'name': 'marriage proposal'}, {'id': 2076, 'name': 'atlanta'}, {'id': 2613, 'name': 'luxury'}, {'id': 3136, 'name': 'plantation'}, {'id': 4020, 'name': 'typhus'}, {'id': 4021, 'name': 'business woman'}, {'id': 5809, 'name': 'marriage cr…
31044	[{'id': 2136, 'name': 'television'}, {'id': 160424, 'name': 'live television'}]
599	[{'id': 613, 'name': "new year's eve"}, {'id': 888, 'name': 'screenwriter'}, {'id': 931, 'name': 'jealousy'}, {'id': 1307, 'name': 'butler'}, {'id': 1565, 'name': 'loss of sense of reality'}, {'id': 2992, 'name': 'diva'}, {'id': 12396, 'name': 'hollywood'}, {'id': 41410, 'name': 'madness'}, {'id': 155507, 'name': 'aging actor'}, {'id': 188647, 'name': 'silent film star'}, {'id': 195402, 'name': '…
15	[{'id': 736, 'name': 'journalist'}, {'id': 918, 'name': 'newspaper'}, {'id': 1196, 'name': 'florida'}, {'id': 2110, 'name': 'capitalist'}, {'id': 3515, 'name': 'banker'}, {'id': 3587, 'name': 'media tycoon'}, {'id': 3660, 'name': 'art collector'}, {'id': 3661, 'name': 'sleigh'}, {'id': 10594, 'name': 'money'}, {'id': 208349, 'name': 'child'}]
62	[{'id': 305, 'name': 'moon'}, {'id': 306, 'name': 'jupiter'}, {'id': 310, 'name': 'artificial intelligence'}, {'id': 312, 'name': 'man vs machine'}, {'id': 1576, 'name': 'technology'}, {'id': 3222, 'name': 'super computer'}, {'id': 3714, 'name': 'human being'}, {'id': 3801, 'name': 'space travel'}, {'id': 4040, 'name': 'space mission'}, {'id': 12185, 'name': 'moon base'}, {'id': 14626, 'name': 'a…
121357	[{'id': 5774, 'name': 'forest'}, {'id': 12999, 'name': 'black and white'}]
705	[{'id': 931, 'name': 'jealousy'}, {'id': 1523, 'name': 'obsession'}, {'id': 2887, 'name': 'manipulation'}, {'id': 3177, 'name': 'fan'}, {'id': 6167, 'name': 'engagement'}, {'id': 6562, 'name': 'celebrity'}, {'id': 8508, 'name': 'party'}, {'id': 10644, 'name': 'melodrama'}, {'id': 10965, 'name': 'playwright'}, {'id': 12396, 'name': 'hollywood'}, {'id': 12999, 'name': 'black and white'}, {'id': 145…
22490	[{'id': 515, 'name': 'women'}, {'id': 1197, 'name': 'nevada'}, {'id': 9749, 'name': 'beauty salon'}, {'id': 10181, 'name': 'based on play or musical'}, {'id': 10707, 'name': 'mother daughter relationship'}, {'id': 14512, 'name': 'new york city'}, {'id': 14558, 'name': 'bathtub'}, {'id': 15160, 'name': 'divorce'}, {'id': 18453, 'name': 'gossip'}, {'id': 160845, 'name': 'dressing room'}, {'id': 192…
223	[{'id': 660, 'name': 'monte carlo'}, {'id': 818, 'name': 'based on novel'}, {'id': 965, 'name': 'age difference'}, {'id': 1328, 'name': 'secret'}, {'id': 1523, 'name': 'obsession'}, {'id': 3582, 'name': 'bride'}, {'id': 8079, 'name': 'cornwall'}, {'id': 9673, 'name': 'love'}, {'id': 9937, 'name': 'suspense'}, {'id': 11004, 'name': 'rural setting'}, {'id': 14769, 'name': 'devotion'}, {'id': 17997,…
25670	[{'id': 441, 'name': 'assassination'}, {'id': 4066, 'name': 'windmill'}, {'id': 4529, 'name': 'diplomat'}, {'id': 10012, 'name': 'chase scene'}, {'id': 10410, 'name': 'conspiracy'}, {'id': 12193, 'name': 'reporter'}, {'id': 14541, 'name': 'crash'}, {'id': 15300, 'name': 'father daughter relationship'}, {'id': 15381, 'name': 'captive'}, {'id': 170585, 'name': 'bell tower'}, {'id': 176016, 'name': …
303	[{'id': 351, 'name': 'poison'}, {'id': 699, 'name': 'love at first sight'}, {'id': 1459, 'name': 'marriage proposal'}, {'id': 1568, 'name': 'undercover'}, {'id': 1627, 'name': 'patriotism'}, {'id': 1809, 'name': 'rio de janeiro'}, {'id': 1811, 'name': 'wine cellar'}, {'id': 1812, 'name': 'fbi'}, {'id': 1815, 'name': 'atomic bomb'}, {'id': 1816, 'name': 'staircase'}, {'id': 2652, 'name': 'nazis'},…
4174	[{'id': 1453, 'name': 'amnesia'}, {'id': 4924, 'name': 'insane asylum'}, {'id': 9937, 'name': 'suspense'}]
8356	[{'id': 5918, 'name': 'painting'}, {'id': 10229, 'name': 'singer'}, {'id': 10712, 'name': 'night club'}, {'id': 11095, 'name': 'cruise ship'}]
381	[{'id': 612, 'name': 'hotel'}, {'id': 769, 'name': 'falsely accused'}, {'id': 885, 'name': 'villa'}, {'id': 931, 'name': 'jealousy'}, {'id': 965, 'name': 'age difference'}, {'id': 977, 'name': 'cat'}, {'id': 996, 'name': 'expensive restaurant'}, {'id': 1861, 'name': 'nice'}, {'id': 2335, 'name': 'southern france'}, {'id': 2404, 'name': 'masked ball'}, {'id': 2405, 'name': 'roof'}, {'id': 2406, 'n…
20758	[{'id': 6038, 'name': 'marriage'}, {'id': 6167, 'name': 'engagement'}]
29376	[{'id': 33681, 'name': 'top hat'}, {'id': 33934, 'name': 'choreographer'}, {'id': 187256, 'name': 'ballerina'}]
1859	[{'id': 90, 'name': 'paris'}, {'id': 592, 'name': 'capitalism'}, {'id': 1847, 'name': 'istanbul'}, {'id': 2109, 'name': 'communist'}, {'id': 2110, 'name': 'capitalist'}, {'id': 5154, 'name': 'fur'}, {'id': 6099, 'name': 'jewelry'}]
18299	[{'id': 612, 'name': 'hotel'}, {'id': 9639, 'name': 'playboy'}, {'id': 9673, 'name': 'love'}, {'id': 155790, 'name': 'private detective'}]
17281	[{'id': 90, 'name': 'paris'}, {'id': 818, 'name': 'based on novel'}, {'id': 4178, 'name': 'courtesan'}, {'id': 5165, 'name': 'champagne'}, {'id': 6099, 'name': 'jewelry'}, {'id': 9639, 'name': 'playboy'}, {'id': 9673, 'name': 'love'}, {'id': 10181, 'name': 'based on play or musical'}, {'id': 10683, 'name': 'coming of age'}, {'id': 10937, 'name': 'memory'}, {'id': 14514, 'name': 'class differences…
64382	[{'id': 10325, 'name': 'mistaken identity'}, {'id': 157258, 'name': 'british high society'}, {'id': 160962, 'name': 'stepmother stepdaughter relationship'}, {'id': 188991, 'name': 'drunkenness'}, {'id': 191790, 'name': 'debutante'}]
10907	[{'id': 1522, 'name': 'repayment'}, {'id': 1938, 'name': 'sword'}, {'id': 3024, 'name': 'richard the lionheart'}, {'id': 4147, 'name': 'robin hood'}, {'id': 157186, 'name': 'swashbuckler'}, {'id': 222340, 'name': 'king richard'}]
32093	[{'id': 232481, 'name': 'zorro'}]
1939	[{'id': 703, 'name': 'detective'}, {'id': 1523, 'name': 'obsession'}, {'id': 5340, 'name': 'investigation'}, {'id': 5918, 'name': 'painting'}, {'id': 5920, 'name': 'advertising expert'}, {'id': 9826, 'name': 'murder'}, {'id': 9840, 'name': 'romance'}, {'id': 9937, 'name': 'suspense'}, {'id': 14780, 'name': 'investigator'}, {'id': 33632, 'name': 'apartment'}, {'id': 155436, 'name': 'classic noir'}]
22292	[{'id': 658, 'name': 'sea'}, {'id': 1316, 'name': 'captain'}, {'id': 3096, 'name': 'book'}, {'id': 3303, 'name': 'bedroom'}, {'id': 4129, 'name': 'widow'}, {'id': 11826, 'name': 'cottage'}, {'id': 15162, 'name': 'dog'}, {'id': 39737, 'name': 'seaside'}, {'id': 162846, 'name': 'ghost'}, {'id': 170173, 'name': "children's book"}, {'id': 190742, 'name': 'solitude'}, {'id': 191482, 'name': 'cad'}]
3598	[{'id': 3800, 'name': 'airplane'}, {'id': 4558, 'name': 'tibet'}, {'id': 10349, 'name': 'survival'}, {'id': 194281, 'name': 'shangri la'}, {'id': 194282, 'name': 'himalayan mountains'}]
3080	[{'id': 110, 'name': 'venice'}, {'id': 1691, 'name': 'dance'}, {'id': 4344, 'name': 'musical'}, {'id': 4345, 'name': 'tap dancing'}, {'id': 6415, 'name': 'stage show'}, {'id': 7024, 'name': 'fashion designer'}, {'id': 10325, 'name': 'mistaken identity'}, {'id': 15479, 'name': 'fashion'}, {'id': 33493, 'name': 'valet'}, {'id': 41613, 'name': 'rapier'}]
198	[{'id': 128, 'name': 'love triangle'}, {'id': 212, 'name': 'london england'}, {'id': 1326, 'name': 'infidelity'}, {'id': 1956, 'name': 'world war ii'}, {'id': 2435, 'name': 'warsaw ghetto'}, {'id': 2436, 'name': 'polish resistance'}, {'id': 2444, 'name': 'jewish ghetto'}, {'id': 2652, 'name': 'nazis'}, {'id': 3800, 'name': 'airplane'}, {'id': 4679, 'name': 'parachuting'}, {'id': 11065, 'name': 'f…
13562	[{'id': 1295, 'name': 'europe'}, {'id': 1307, 'name': 'butler'}]
1712	[{'id': 612, 'name': 'hotel'}, {'id': 931, 'name': 'jealousy'}, {'id': 934, 'name': 'judge'}, {'id': 1556, 'name': 'texas'}, {'id': 1811, 'name': 'wine cellar'}, {'id': 1946, 'name': 'restaurant'}, {'id': 2752, 'name': 'ranch'}, {'id': 2944, 'name': 'senator'}, {'id': 3739, 'name': 'funeral'}, {'id': 4411, 'name': 'sexism'}, {'id': 5175, 'name': 'petrol'}, {'id': 5626, 'name': 'from rags to riche…
220	[{'id': 30, 'name': 'individual'}, {'id': 380, 'name': 'brother brother relationship'}, {'id': 526, 'name': 'rebel'}, {'id': 531, 'name': 'southern usa'}, {'id': 1421, 'name': 'birthday'}, {'id': 3534, 'name': 'big wheel'}, {'id': 9673, 'name': 'love'}, {'id': 10594, 'name': 'money'}, {'id': 46958, 'name': 'good and bad'}, {'id': 189599, 'name': 'beans'}]
3529	[{'id': 703, 'name': 'detective'}, {'id': 1436, 'name': 'inventor'}, {'id': 6149, 'name': 'police'}, {'id': 9826, 'name': 'murder'}, {'id': 11869, 'name': 'mistress'}, {'id': 12997, 'name': 'dinner'}, {'id': 13027, 'name': 'wedding'}, {'id': 155457, 'name': 'screwball comedy'}, {'id': 158225, 'name': 'terrier'}, {'id': 173685, 'name': 'thin man'}, {'id': 197362, 'name': 'x-ray'}]
3085	[{'id': 236, 'name': 'suicide'}, {'id': 378, 'name': 'prison'}, {'id': 736, 'name': 'journalist'}, {'id': 917, 'name': 'journalism'}, {'id': 10718, 'name': 'fugitive'}, {'id': 11411, 'name': 'wager'}, {'id': 156080, 'name': 'newspaper editor'}, {'id': 159531, 'name': 'insurance agent'}, {'id': 165547, 'name': 'fiancé fiancée relationship'}, {'id': 169097, 'name': 'crooked politician'}, {'id': 180…
2897	[{'id': 279, 'name': 'usa'}, {'id': 385, 'name': 'jules verne'}, {'id': 622, 'name': 'bet'}, {'id': 703, 'name': 'detective'}, {'id': 1293, 'name': 'asia'}, {'id': 1295, 'name': 'europe'}, {'id': 1582, 'name': 'saloon'}, {'id': 3497, 'name': 'hot air balloon'}, {'id': 6917, 'name': 'epic'}, {'id': 13008, 'name': 'train'}, {'id': 33493, 'name': 'valet'}, {'id': 168277, 'name': 'around the world'},…
1585	[{'id': 65, 'name': 'holiday'}, {'id': 290, 'name': 'angel'}, {'id': 818, 'name': 'based on novel'}, {'id': 974, 'name': 'bank'}, {'id': 1252, 'name': 'suicide attempt'}, {'id': 1415, 'name': 'small town'}, {'id': 5570, 'name': 'christmas tree'}, {'id': 5571, 'name': 'great depression'}, {'id': 33965, 'name': 'christmas eve'}, {'id': 156115, 'name': 'feel-good ending'}, {'id': 184559, 'name': 'gu…
3083	[{'id': 417, 'name': 'corruption'}, {'id': 521, 'name': 'washington d.c.'}, {'id': 1399, 'name': 'senate'}, {'id': 2944, 'name': 'senator'}, {'id': 5744, 'name': 'governor'}, {'id': 6083, 'name': 'politician'}, {'id': 11663, 'name': 'camp'}, {'id': 11937, 'name': 'conservative'}, {'id': 206515, 'name': 'usa politics'}, {'id': 219903, 'name': 'political drama'}]
900	[{'id': 378, 'name': 'prison'}, {'id': 1651, 'name': 'donation'}, {'id': 2172, 'name': 'zoo'}, {'id': 2598, 'name': 'museum'}, {'id': 4477, 'name': 'paleontologist'}, {'id': 4478, 'name': 'leopard'}, {'id': 4479, 'name': 'bone'}, {'id': 155457, 'name': 'screwball comedy'}]
43795	[{'id': 2676, 'name': 'honeymoon'}, {'id': 5097, 'name': 'sterility'}, {'id': 5600, 'name': 'daughter'}, {'id': 6118, 'name': 'finances'}, {'id': 10721, 'name': 'pregnant'}, {'id': 11093, 'name': 'parenthood'}, {'id': 156825, 'name': 'music store'}, {'id': 169866, 'name': 'reflection'}, {'id': 180831, 'name': 'newspaper publisher'}, {'id': 188028, 'name': 'extravagance'}]
85638	[{'id': 154802, 'name': 'silent film'}]
50001	[{'id': 163070, 'name': 'burlesque'}]
43905	[{'id': 828, 'name': 'waitress'}, {'id': 1009, 'name': 'baby'}, {'id': 1824, 'name': 'self-destruction'}, {'id': 10048, 'name': 'unrequited love'}, {'id': 10911, 'name': 'inheritance'}, {'id': 13005, 'name': 'doctor'}, {'id': 14796, 'name': 'destruction'}, {'id': 159845, 'name': 'tuberculosis'}, {'id': 187677, 'name': 'medical school'}, {'id': 209090, 'name': 'unwed mother'}, {'id': 211082, 'name…
22688	[{'id': 290, 'name': 'angel'}, {'id': 934, 'name': 'judge'}, {'id': 6154, 'name': 'hell'}, {'id': 9673, 'name': 'love'}, {'id': 13142, 'name': 'gangster'}, {'id': 14999, 'name': 'devil'}]
23114	[{'id': 392, 'name': 'england'}, {'id': 1158, 'name': 'grandfather grandson relationship'}, {'id': 7950, 'name': 'grocer'}, {'id': 10388, 'name': 'lord'}, {'id': 41523, 'name': 'brooklyn new york city'}, {'id': 161506, 'name': 'heir'}, {'id': 186894, 'name': 'scam artist'}, {'id': 193460, 'name': 'mother child separation'}, {'id': 194231, 'name': 'earl'}, {'id': 194260, 'name': 'shoeshine boy'}, …
26378	[{'id': 703, 'name': 'detective'}, {'id': 1859, 'name': 'arizona'}, {'id': 2752, 'name': 'ranch'}, {'id': 2792, 'name': 'boxer'}, {'id': 4487, 'name': 'boxing match'}, {'id': 6075, 'name': 'sport'}, {'id': 6149, 'name': 'police'}, {'id': 12193, 'name': 'reporter'}, {'id': 14845, 'name': 'dead end kids'}]
40206	[{'id': 417, 'name': 'corruption'}, {'id': 1919, 'name': 'mayor'}, {'id': 10685, 'name': 'escape'}, {'id': 13147, 'name': 'snake oil'}, {'id': 13148, 'name': 'medicine show'}]
22356	[{'id': 188901, 'name': 'quaker'}, {'id': 188907, 'name': 'street shootout'}, {'id': 188922, 'name': 'cattle rustling'}, {'id': 188924, 'name': 'outlaw gang'}, {'id': 188925, 'name': 'brunette'}, {'id': 188932, 'name': 'long black hair'}, {'id': 188933, 'name': 'bar fight'}, {'id': 188934, 'name': 'bar brawl'}, {'id': 188938, 'name': 'telegraph office'}, {'id': 188944, 'name': 'revolver'}, {'id':…
260	[{'id': 212, 'name': 'london england'}, {'id': 388, 'name': 'scotland'}, {'id': 770, 'name': 'scotland yard'}, {'id': 772, 'name': 'handcuffs'}, {'id': 1328, 'name': 'secret'}, {'id': 1491, 'name': 'entertainer'}, {'id': 2051, 'name': 'intelligence'}, {'id': 2311, 'name': 'cabaret'}, {'id': 4289, 'name': 'secret agent'}, {'id': 9826, 'name': 'murder'}, {'id': 10718, 'name': 'fugitive'}, {'id': 13…
43488	[{'id': 131, 'name': 'italy'}, {'id': 1956, 'name': 'world war ii'}, {'id': 185454, 'name': 'u.s. military'}]
22613	[{'id': 798, 'name': 'sheriff'}, {'id': 5672, 'name': 'billy the kid'}, {'id': 9550, 'name': 'doc holliday'}]
10331	[{'id': 1155, 'name': 'brother sister relationship'}, {'id': 1227, 'name': 'cemetery'}, {'id': 1419, 'name': 'gun'}, {'id': 1420, 'name': 'gas station'}, {'id': 1872, 'name': 'loss of father'}, {'id': 2602, 'name': 'cellar'}, {'id': 6095, 'name': 'house'}, {'id': 7246, 'name': 'barricade'}, {'id': 12377, 'name': 'zombie'}, {'id': 18029, 'name': 'trapped'}, {'id': 155561, 'name': 'bitten'}]
488	[{'id': 409, 'name': 'africa'}, {'id': 440, 'name': 'missionary'}, {'id': 1261, 'name': 'river'}, {'id': 1333, 'name': 'desperation'}, {'id': 1422, 'name': 'boat'}, {'id': 1627, 'name': 'patriotism'}, {'id': 2504, 'name': 'world war i'}, {'id': 2509, 'name': 'hippopotamus'}, {'id': 2510, 'name': 'giraffe'}, {'id': 2511, 'name': 'methodist church'}, {'id': 2514, 'name': 'moqukito'}, {'id': 2516, '…
22733	[{'id': 131, 'name': 'italy'}, {'id': 966, 'name': 'beach'}, {'id': 1157, 'name': 'wife husband relationship'}, {'id': 2251, 'name': 'lie'}, {'id': 2398, 'name': 'narration'}, {'id': 9468, 'name': 'liar'}, {'id': 9727, 'name': 'thief'}, {'id': 10123, 'name': 'dark comedy'}, {'id': 15203, 'name': 'dry humour'}, {'id': 33611, 'name': 'exercise'}, {'id': 191026, 'name': 'port'}, {'id': 193154, 'name…
261	[{'id': 30, 'name': 'individual'}, {'id': 236, 'name': 'suicide'}, {'id': 531, 'name': 'southern usa'}, {'id': 596, 'name': 'adultery'}, {'id': 787, 'name': 'mississippi'}, {'id': 894, 'name': 'depression'}, {'id': 931, 'name': 'jealousy'}, {'id': 1157, 'name': 'wife husband relationship'}, {'id': 3737, 'name': 'dying and death'}, {'id': 33457, 'name': 'alcoholic'}]
57575	[{'id': 90, 'name': 'paris'}, {'id': 8508, 'name': 'party'}, {'id': 9673, 'name': 'love'}, {'id': 13028, 'name': 'writer'}]
32574	[{'id': 159201, 'name': 'baseball player'}, {'id': 160025, 'name': 'radio broadcast'}, {'id': 160035, 'name': 'suicide note'}, {'id': 160037, 'name': 'domain'}]
22657	[{'id': 931, 'name': 'jealousy'}, {'id': 9727, 'name': 'thief'}, {'id': 187203, 'name': 'casbah'}]
76464	[{'id': 4344, 'name': 'musical'}, {'id': 171346, 'name': 'bandleader'}]
22649	[{'id': 131, 'name': 'italy'}, {'id': 428, 'name': 'nurse'}, {'id': 3452, 'name': 'love letter'}, {'id': 3776, 'name': 'officer'}, {'id': 10093, 'name': 'priest'}, {'id': 10685, 'name': 'escape'}, {'id': 11612, 'name': 'hospital'}, {'id': 12392, 'name': 'best friend'}, {'id': 156764, 'name': 'pre-code'}, {'id': 158547, 'name': 'air raid'}, {'id': 185034, 'name': 'ambulance driver'}, {'id': 185037…
176841	[{'id': 703, 'name': 'detective'}, {'id': 156105, 'name': 'hollywood bowl'}]
125587	[]
39448	[]
52855	[{'id': 10183, 'name': 'independent film'}]
39940	[{'id': 1415, 'name': 'small town'}, {'id': 2406, 'name': 'picnic'}, {'id': 15057, 'name': 'labor day'}]
172868	[{'id': 237, 'name': 'gay'}, {'id': 10183, 'name': 'independent film'}]
85328	[{'id': 4552, 'name': 'beer'}, {'id': 9673, 'name': 'love'}, {'id': 15111, 'name': 'drinking'}]
124632	[]
11076	[{'id': 936, 'name': 'loss of mother'}, {'id': 1329, 'name': 'canada'}, {'id': 1436, 'name': 'inventor'}, {'id': 5600, 'name': 'daughter'}, {'id': 10084, 'name': 'rescue'}, {'id': 10168, 'name': 'aviation'}, {'id': 10614, 'name': 'tragedy'}, {'id': 15169, 'name': 'goose'}, {'id': 15171, 'name': 'earring'}, {'id': 15172, 'name': 'shampoo'}, {'id': 15173, 'name': 'hang glider'}, {'id': 15174, 'name…
63945	[{'id': 246, 'name': 'dancing'}, {'id': 894, 'name': 'depression'}, {'id': 910, 'name': 'bondage'}, {'id': 1879, 'name': 'shower'}, {'id': 2483, 'name': 'nudity'}, {'id': 2675, 'name': 'frigidity'}, {'id': 2800, 'name': 'psychology'}, {'id': 3582, 'name': 'bride'}, {'id': 5707, 'name': 'childhood trauma'}, {'id': 6038, 'name': 'marriage'}, {'id': 8508, 'name': 'party'}, {'id': 10085, 'name': 'bet…
58985	[{'id': 10229, 'name': 'singer'}, {'id': 33475, 'name': 'songwriter'}, {'id': 187056, 'name': 'woman director'}]
890	[{'id': 236, 'name': 'suicide'}, {'id': 380, 'name': 'brother brother relationship'}, {'id': 572, 'name': 'sex'}, {'id': 725, 'name': 'lovesickness'}, {'id': 931, 'name': 'jealousy'}, {'id': 1201, 'name': 'austria'}, {'id': 1605, 'name': 'new love'}, {'id': 1842, 'name': 'village life'}, {'id': 2802, 'name': 'mountain village'}, {'id': 3725, 'name': 'pregnancy and birth'}, {'id': 3737, 'name': 'd…
10861	[{'id': 2281, 'name': 'mistake in person'}, {'id': 3737, 'name': 'dying and death'}, {'id': 7375, 'name': 'twin brother'}, {'id': 8045, 'name': 'russian mafia'}]
1770	[{'id': 393, 'name': 'civil war'}, {'id': 1721, 'name': 'fight'}, {'id': 2946, 'name': 'presidential election'}, {'id': 3538, 'name': 'freedom fighter'}, {'id': 4355, 'name': 'chinese civil war'}, {'id': 14985, 'name': 'ireland'}]
44465	[{'id': 2486, 'name': 'fantasy'}, {'id': 4902, 'name': 'surprise'}, {'id': 6038, 'name': 'marriage'}, {'id': 9826, 'name': 'murder'}, {'id': 9937, 'name': 'suspense'}, {'id': 34143, 'name': 'rich'}, {'id': 156104, 'name': 'stranger'}, {'id': 187056, 'name': 'woman director'}]
2033	[{'id': 1508, 'name': 'new mexico'}, {'id': 1815, 'name': 'atomic bomb'}, {'id': 1956, 'name': 'world war ii'}, {'id': 2038, 'name': "love of one's life"}, {'id': 2411, 'name': 'new orleans'}, {'id': 4593, 'name': 'atomic bomb test'}, {'id': 13027, 'name': 'wedding'}, {'id': 159845, 'name': 'tuberculosis'}]
18203	[{'id': 1416, 'name': 'jazz'}, {'id': 1946, 'name': 'restaurant'}, {'id': 10183, 'name': 'independent film'}, {'id': 10637, 'name': 'food'}, {'id': 14836, 'name': 'italian restaurant'}, {'id': 34068, 'name': 'feast'}]
9333	[{'id': 947, 'name': 'prohibition'}, {'id': 1556, 'name': 'texas'}, {'id': 2987, 'name': 'gang war'}, {'id': 9193, 'name': 'whiskey'}, {'id': 10391, 'name': 'mafia'}, {'id': 10562, 'name': 'on the run'}, {'id': 156116, 'name': 'tommy gun'}, {'id': 188296, 'name': 'hired gun'}]
47260	[{'id': 5562, 'name': 'fish market'}, {'id': 13017, 'name': 'drifter'}, {'id': 207268, 'name': 'neo-noir'}]
9400	[{'id': 641, 'name': 'single parent'}, {'id': 2492, 'name': 'bank robber'}, {'id': 4813, 'name': 'last chance'}, {'id': 12670, 'name': 'los angeles'}]
9401	[{'id': 703, 'name': 'detective'}, {'id': 782, 'name': 'assassin'}, {'id': 931, 'name': 'jealousy'}, {'id': 1562, 'name': 'hostage'}, {'id': 2150, 'name': 'cocaine'}, {'id': 2483, 'name': 'nudity'}, {'id': 2708, 'name': 'hitman'}, {'id': 9826, 'name': 'murder'}, {'id': 11258, 'name': 'suicidal'}, {'id': 11454, 'name': 'scam'}, {'id': 12670, 'name': 'los angeles'}, {'id': 14601, 'name': 'explosion…
12241	[{'id': 416, 'name': 'miami'}, {'id': 1490, 'name': 'cleaning lady'}, {'id': 7397, 'name': 'bakery'}, {'id': 9826, 'name': 'murder'}, {'id': 9937, 'name': 'suspense'}, {'id': 10714, 'name': 'serial killer'}, {'id': 11181, 'name': 'decapitation'}, {'id': 11221, 'name': 'blood'}, {'id': 14652, 'name': 'falling from height'}, {'id': 18098, 'name': 'samurai sword'}]
25739	[]
161806	[]
11306	[{'id': 242, 'name': 'new york'}, {'id': 3262, 'name': 'surgeon'}, {'id': 6731, 'name': 'british'}, {'id': 9937, 'name': 'suspense'}, {'id': 10326, 'name': 'morgue'}, {'id': 11612, 'name': 'hospital'}, {'id': 13004, 'name': 'medical'}, {'id': 13005, 'name': 'doctor'}, {'id': 158025, 'name': 'medical research'}, {'id': 177127, 'name': 'emergency room'}, {'id': 207390, 'name': 'missing body'}]
9625	[{'id': 4289, 'name': 'secret agent'}, {'id': 6162, 'name': 'past'}, {'id': 8015, 'name': 'cop'}, {'id': 14676, 'name': 'series of murders'}, {'id': 180668, 'name': 'homicide detective'}]
10680	[{'id': 3616, 'name': 'college'}, {'id': 6075, 'name': 'sport'}, {'id': 6278, 'name': 'scholarship'}, {'id': 7813, 'name': 'hockey player'}, {'id': 7814, 'name': 'hockey coach'}, {'id': 18068, 'name': 'teenage boy'}]
6346	[{'id': 529, 'name': 'ku klux klan'}, {'id': 3440, 'name': 'doomed man'}]
18660	[]
35115	[{'id': 156017, 'name': 'frontiersman'}, {'id': 208448, 'name': 'davy crockett'}]
14821	[{'id': 5034, 'name': 'attempt to escape'}]
14136	[{'id': 830, 'name': 'car race'}, {'id': 1252, 'name': 'suicide attempt'}, {'id': 6075, 'name': 'sport'}, {'id': 12393, 'name': 'golden gate bridge'}, {'id': 14725, 'name': 'racecar driver'}, {'id': 15037, 'name': 'bug'}, {'id': 33885, 'name': 'car'}, {'id': 34117, 'name': 'cult film'}, {'id': 156809, 'name': 'car trouble'}, {'id': 159953, 'name': 'automobile racing'}, {'id': 162463, 'name': 'vol…
10869	[{'id': 582, 'name': 'san francisco'}, {'id': 2918, 'name': 'estate agent'}, {'id': 6490, 'name': 'shopping mall'}, {'id': 179124, 'name': 'volkswagon'}, {'id': 179286, 'name': 'käfer'}]
22660	[{'id': 2752, 'name': 'ranch'}, {'id': 15162, 'name': 'dog'}, {'id': 15225, 'name': 'cattle'}, {'id': 158416, 'name': 'boy and dog'}, {'id': 158615, 'name': 'cattle ranch'}, {'id': 207928, 'name': '19th century'}]
19186	[{'id': 9758, 'name': 'deception'}, {'id': 15016, 'name': 'twins'}]
31102	[{'id': 9713, 'name': 'friends'}, {'id': 14659, 'name': 'girl'}, {'id': 208185, 'name': 'tween girl'}]
6878	[{'id': 818, 'name': 'based on novel'}, {'id': 977, 'name': 'cat'}, {'id': 6054, 'name': 'friendship'}, {'id': 9714, 'name': 'remake'}, {'id': 15162, 'name': 'dog'}, {'id': 189092, 'name': 'journey'}]
15944	[{'id': 2343, 'name': 'magic'}, {'id': 15162, 'name': 'dog'}, {'id': 211173, 'name': 'sheep dog'}]
18444	[{'id': 2005, 'name': 'tree house'}, {'id': 2041, 'name': 'island'}, {'id': 2580, 'name': 'shipwreck'}, {'id': 4418, 'name': 'pirate gang'}, {'id': 209317, 'name': 'swiss family robinson'}]
20723	[{'id': 977, 'name': 'cat'}, {'id': 1562, 'name': 'hostage'}, {'id': 1930, 'name': 'kidnapping'}, {'id': 1969, 'name': 'map'}, {'id': 5923, 'name': 'sister'}, {'id': 10532, 'name': 'suburbia'}, {'id': 15363, 'name': 'bank robbery'}, {'id': 158389, 'name': 'wristwatch'}, {'id': 158390, 'name': 'landlady'}]
173	[{'id': 269, 'name': 'diving'}, {'id': 270, 'name': 'ocean'}, {'id': 339, 'name': 'submarine'}, {'id': 385, 'name': 'jules verne'}, {'id': 1316, 'name': 'captain'}, {'id': 2768, 'name': 'atlantis'}, {'id': 2769, 'name': 'deep sea'}, {'id': 2770, 'name': 'war ship'}, {'id': 2772, 'name': 'diving suit'}, {'id': 3193, 'name': 'harpoon'}, {'id': 3799, 'name': 'ship'}, {'id': 6091, 'name': 'war'}, {'i…
864	[{'id': 1442, 'name': 'winter'}, {'id': 1482, 'name': 'trainer'}, {'id': 2070, 'name': 'olympic games'}, {'id': 3266, 'name': 'jamaica'}, {'id': 3777, 'name': 'training camp'}, {'id': 4307, 'name': 'reggae'}, {'id': 4310, 'name': 'bobsleighing'}, {'id': 6075, 'name': 'sport'}]
24795	[{'id': 1480, 'name': 'baseball'}]
11224	[{'id': 818, 'name': 'based on novel'}, {'id': 995, 'name': 'cinderella'}, {'id': 2143, 'name': 'loss of parents'}, {'id': 2161, 'name': 'mouse'}, {'id': 2283, 'name': 'ball'}, {'id': 2710, 'name': 'fairy'}, {'id': 3071, 'name': 'prince'}, {'id': 4344, 'name': 'musical'}, {'id': 5152, 'name': 'midnight'}, {'id': 7376, 'name': 'princess'}, {'id': 9673, 'name': 'love'}, {'id': 13014, 'name': 'orpha…
81310	[{'id': 193143, 'name': 'winnie the pooh'}, {'id': 214549, 'name': 'short'}]
15947	[{'id': 9977, 'name': 'part live action'}, {'id': 18266, 'name': 'south america'}, {'id': 158402, 'name': 'pinata'}, {'id': 209220, 'name': 'live action and animation'}]
9078	[{'id': 3971, 'name': 'könig arthur'}, {'id': 8504, 'name': 'merlin'}, {'id': 10466, 'name': 'knight'}, {'id': 10982, 'name': 'king arthur'}]
29682	[]
8367	[{'id': 392, 'name': 'england'}, {'id': 2868, 'name': 'crusade'}, {'id': 2951, 'name': 'mercifulness'}, {'id': 4147, 'name': 'robin hood'}, {'id': 4615, 'name': 'folk hero'}]
433	[{'id': 212, 'name': 'london england'}, {'id': 246, 'name': 'dancing'}, {'id': 970, 'name': 'parent child relationship'}, {'id': 974, 'name': 'bank'}, {'id': 1155, 'name': 'brother sister relationship'}, {'id': 1505, 'name': 'famous score'}, {'id': 2246, 'name': 'confidence'}, {'id': 2341, 'name': 'nanny'}, {'id': 2342, 'name': 'laughing'}, {'id': 2343, 'name': 'magic'}, {'id': 2344, 'name': 'chi…
11360	[{'id': 291, 'name': 'circus'}, {'id': 456, 'name': 'mother'}, {'id': 1566, 'name': 'dream'}, {'id': 2161, 'name': 'mouse'}, {'id': 2857, 'name': 'elephant'}, {'id': 3030, 'name': 'nightmare'}, {'id': 3032, 'name': 'suffering'}, {'id': 3199, 'name': 'clown'}, {'id': 4075, 'name': 'ear'}, {'id': 4344, 'name': 'musical'}, {'id': 4639, 'name': 'crow'}, {'id': 5608, 'name': 'affection'}, {'id': 9207,…
11114	[{'id': 4932, 'name': 'farm'}, {'id': 6054, 'name': 'friendship'}, {'id': 9977, 'name': 'part live action'}, {'id': 10685, 'name': 'escape'}, {'id': 12554, 'name': 'dragon'}, {'id': 193521, 'name': 'part animation'}]
12335	[{'id': 334, 'name': 'flying'}, {'id': 616, 'name': 'witch'}, {'id': 1956, 'name': 'world war ii'}, {'id': 3872, 'name': 'broom'}]
12092	[{'id': 977, 'name': 'cat'}, {'id': 1566, 'name': 'dream'}, {'id': 2011, 'name': 'queen'}, {'id': 2860, 'name': 'heart'}, {'id': 10336, 'name': 'animation'}, {'id': 159312, 'name': 'nothing'}, {'id': 191102, 'name': 'tea party'}]
10948	[{'id': 818, 'name': 'based on novel'}, {'id': 2527, 'name': 'fox'}, {'id': 6054, 'name': 'friendship'}, {'id': 15162, 'name': 'dog'}, {'id': 18165, 'name': 'animal'}, {'id': 33688, 'name': 'hunting'}, {'id': 167982, 'name': 'unlikely friendship'}]
11229	[{'id': 378, 'name': 'prison'}, {'id': 5034, 'name': 'attempt to escape'}, {'id': 6669, 'name': 'step father'}, {'id': 10183, 'name': 'independent film'}, {'id': 11546, 'name': 'hitchhiker'}]
15121	[{'id': 836, 'name': 'resistance'}, {'id': 1201, 'name': 'austria'}, {'id': 1956, 'name': 'world war ii'}, {'id': 4344, 'name': 'musical'}, {'id': 6383, 'name': 'music competition'}, {'id': 7954, 'name': 'salzburg'}, {'id': 10181, 'name': 'based on play or musical'}, {'id': 11020, 'name': 'classic'}, {'id': 160175, 'name': 'alps'}, {'id': 165468, 'name': 'governess'}, {'id': 165470, 'name': 'conv…
562	[{'id': 720, 'name': 'helicopter'}, {'id': 736, 'name': 'journalist'}, {'id': 818, 'name': 'based on novel'}, {'id': 949, 'name': 'terrorist'}, {'id': 1418, 'name': 'skyscraper'}, {'id': 1441, 'name': 'christmas party'}, {'id': 1470, 'name': 's.w.a.t.'}, {'id': 1562, 'name': 'hostage'}, {'id': 1930, 'name': 'kidnapping'}, {'id': 1953, 'name': 'vault'}, {'id': 5572, 'name': 'fistfight'}, {'id': 98…
10163	[{'id': 1566, 'name': 'dream'}, {'id': 2552, 'name': 'chimp'}, {'id': 2887, 'name': 'manipulation'}, {'id': 4003, 'name': 'botanist'}, {'id': 4563, 'name': 'virtual reality'}, {'id': 11372, 'name': 'lemonade'}, {'id': 160097, 'name': 'intelligent'}]
48862	[{'id': 582, 'name': 'san francisco'}, {'id': 6878, 'name': 'sandwich'}, {'id': 7638, 'name': 'surrogate mother'}, {'id': 9736, 'name': 'little boy'}, {'id': 10183, 'name': 'independent film'}, {'id': 14632, 'name': 'suburb'}, {'id': 14633, 'name': 'moving out'}]
117036	[{'id': 187056, 'name': 'woman director'}]
47199	[{'id': 258, 'name': 'bomb'}, {'id': 791, 'name': 'mentally disabled'}, {'id': 2102, 'name': 'brother-in-law'}, {'id': 174534, 'name': 'young wife'}, {'id': 174539, 'name': 'police inspector'}, {'id': 174543, 'name': 'greenwich london'}, {'id': 174548, 'name': 'older husband'}, {'id': 174552, 'name': 'shop owner'}]
11159	[{'id': 212, 'name': 'london england'}, {'id': 1328, 'name': 'secret'}, {'id': 1952, 'name': 'socially deprived family'}, {'id': 9824, 'name': 'reunion'}, {'id': 10707, 'name': 'mother daughter relationship'}, {'id': 183886, 'name': 'illegitimate son'}]
9591	[{'id': 3490, 'name': 'pop star'}, {'id': 4344, 'name': 'musical'}, {'id': 5716, 'name': 'record label'}, {'id': 6027, 'name': 'music'}, {'id': 41591, 'name': 'music band'}]
30500	[{'id': 966, 'name': 'beach'}, {'id': 9872, 'name': 'grief'}]
41843	[{'id': 90, 'name': 'paris'}, {'id': 128, 'name': 'love triangle'}, {'id': 293, 'name': 'female nudity'}, {'id': 437, 'name': 'painter'}, {'id': 1326, 'name': 'infidelity'}, {'id': 2483, 'name': 'nudity'}, {'id': 9094, 'name': 'womanizer'}, {'id': 11869, 'name': 'mistress'}, {'id': 13149, 'name': 'pregnancy'}, {'id': 14669, 'name': 'older man younger woman relationship'}, {'id': 155794, 'name': '…
55058	[{'id': 1946, 'name': 'restaurant'}, {'id': 9673, 'name': 'love'}, {'id': 10183, 'name': 'independent film'}, {'id': 11590, 'name': 'italian american'}, {'id': 155231, 'name': 'reference to william shakespeare'}]
10938	[{'id': 212, 'name': 'london england'}, {'id': 237, 'name': 'gay'}, {'id': 1862, 'name': 'coming out'}, {'id': 10180, 'name': 'homosexuality'}, {'id': 13088, 'name': 'summer'}, {'id': 33458, 'name': 'gay man'}, {'id': 158718, 'name': 'lgbt'}, {'id': 187056, 'name': 'woman director'}]
11412	[{'id': 441, 'name': 'assassination'}, {'id': 1453, 'name': 'amnesia'}, {'id': 1562, 'name': 'hostage'}, {'id': 3713, 'name': 'chase'}, {'id': 10123, 'name': 'dark comedy'}, {'id': 10508, 'name': 'teacher'}, {'id': 10685, 'name': 'escape'}, {'id': 14768, 'name': 'single mother'}, {'id': 41414, 'name': 'timebomb'}, {'id': 166625, 'name': 'candlelight vigil'}, {'id': 176802, 'name': 'rogue agent'},…
10586	[{'id': 409, 'name': 'africa'}, {'id': 2043, 'name': 'lion'}, {'id': 3450, 'name': 'bridge'}, {'id': 9672, 'name': 'based on true story'}, {'id': 9895, 'name': 'kenya'}, {'id': 158130, 'name': 'animal attack'}, {'id': 158215, 'name': 'lion attack'}, {'id': 158217, 'name': 'colonialism'}, {'id': 158219, 'name': 'swahili'}]
42314	[{'id': 497, 'name': 'shakespeare'}, {'id': 166241, 'name': 'performance art'}]
27845	[{'id': 1010, 'name': 'bar'}, {'id': 7464, 'name': 'alcoholism'}, {'id': 10183, 'name': 'independent film'}, {'id': 15111, 'name': 'drinking'}]
108365	[]
23223	[{'id': 642, 'name': 'robbery'}, {'id': 974, 'name': 'bank'}, {'id': 9673, 'name': 'love'}, {'id': 9826, 'name': 'murder'}]
49471	[{'id': 521, 'name': 'washington d.c.'}, {'id': 992, 'name': 'bus'}, {'id': 165461, 'name': 'march'}]
38153	[]
25147	[]
9716	[{'id': 90, 'name': 'paris'}, {'id': 110, 'name': 'venice'}, {'id': 596, 'name': 'adultery'}, {'id': 642, 'name': 'robbery'}, {'id': 725, 'name': 'lovesickness'}, {'id': 733, 'name': 'dancer'}, {'id': 822, 'name': 'airport'}, {'id': 978, 'name': 'broken engagement'}, {'id': 1326, 'name': 'infidelity'}, {'id': 1407, 'name': 'montmartre'}, {'id': 1442, 'name': 'winter'}, {'id': 1459, 'name': 'marri…
43777	[{'id': 572, 'name': 'sex'}, {'id': 701, 'name': 'cuba'}, {'id': 782, 'name': 'assassin'}, {'id': 2020, 'name': 'revolution'}, {'id': 2109, 'name': 'communist'}, {'id': 9395, 'name': 'havanna'}, {'id': 14819, 'name': 'violence'}, {'id': 14964, 'name': 'drug'}, {'id': 15271, 'name': 'interrogation'}, {'id': 34079, 'name': 'death'}, {'id': 187844, 'name': 'flashback'}]
454	[{'id': 497, 'name': 'shakespeare'}, {'id': 3691, 'name': 'forbidden love'}, {'id': 163656, 'name': 'gun violence'}, {'id': 165086, 'name': 'star crossed lovers'}, {'id': 165214, 'name': 'shakespeare in modern dress'}, {'id': 188237, 'name': 'teenage romance'}, {'id': 188404, 'name': 'masquerade'}, {'id': 196374, 'name': "shakespeare's romeo and juliet"}, {'id': 208052, 'name': 'gangster grip'}]
10218	[{'id': 10183, 'name': 'independent film'}, {'id': 10668, 'name': 'stuffed animal'}, {'id': 12396, 'name': 'hollywood'}, {'id': 33719, 'name': 'drink'}, {'id': 33876, 'name': 'swinger'}, {'id': 33879, 'name': 'producer'}, {'id': 33880, 'name': 'following someone'}, {'id': 33887, 'name': 'name calling'}, {'id': 183133, 'name': 'aspiring actor'}, {'id': 207716, 'name': 'actor'}]
819	[{'id': 516, 'name': 'child abuse'}, {'id': 625, 'name': 'sadistic'}, {'id': 739, 'name': 'sexual abuse'}, {'id': 1499, 'name': 'pastor'}, {'id': 1522, 'name': 'repayment'}, {'id': 2400, 'name': 'juvenile prison'}, {'id': 3012, 'name': 'court case'}, {'id': 5319, 'name': 'pub'}, {'id': 6148, 'name': 'court'}, {'id': 14857, 'name': 'juvenile delinquent'}, {'id': 208349, 'name': 'child'}]
38191	[{'id': 1930, 'name': 'kidnapping'}, {'id': 9524, 'name': 'navajo'}, {'id': 18305, 'name': 'oncologist'}]
56830	[{'id': 10183, 'name': 'independent film'}, {'id': 13059, 'name': 'prostitution'}]
11238	[{'id': 4344, 'name': 'musical'}, {'id': 9392, 'name': 'orient'}, {'id': 190536, 'name': 'genie'}]
27256	[{'id': 155440, 'name': 'hitchcockian'}]
31530	[{'id': 4118, 'name': 'ballet dancer'}, {'id': 4344, 'name': 'musical'}]
66473	[{'id': 4344, 'name': 'musical'}, {'id': 11677, 'name': 'secretary'}, {'id': 14514, 'name': 'class differences'}, {'id': 155697, 'name': 'aristocrat'}]
28120	[{'id': 6092, 'name': 'army'}, {'id': 9937, 'name': 'suspense'}, {'id': 10144, 'name': 'anti semitism'}, {'id': 13065, 'name': 'soldier'}, {'id': 195402, 'name': 'film noir'}]
1834	[{'id': 703, 'name': 'detective'}, {'id': 1808, 'name': 'lover (female)'}, {'id': 3152, 'name': 'planned murder'}, {'id': 9016, 'name': 'femme fatale'}, {'id': 11528, 'name': 'hallucinogenic drug'}, {'id': 12670, 'name': 'los angeles'}, {'id': 34145, 'name': 'beach house'}, {'id': 155790, 'name': 'private detective'}, {'id': 155860, 'name': 'philip marlowe'}, {'id': 195402, 'name': 'film noir'}, …
26282	[{'id': 185077, 'name': 'macao'}, {'id': 195402, 'name': 'film noir'}]
37218	[{'id': 334, 'name': 'flying'}, {'id': 1329, 'name': 'canada'}, {'id': 1956, 'name': 'world war ii'}, {'id': 3779, 'name': 'air force'}, {'id': 4613, 'name': 'training'}, {'id': 213913, 'name': 'manitoba'}]
252	[{'id': 715, 'name': 'chocolate'}, {'id': 730, 'name': 'factory worker'}, {'id': 818, 'name': 'based on novel'}, {'id': 985, 'name': 'candy'}, {'id': 986, 'name': 'tv addicted person'}, {'id': 987, 'name': 'overweight child'}, {'id': 1158, 'name': 'grandfather grandson relationship'}, {'id': 1382, 'name': 'factory'}, {'id': 4344, 'name': 'musical'}, {'id': 9457, 'name': 'single'}, {'id': 10508, '…
116356	[]
16372	[{'id': 392, 'name': 'england'}, {'id': 3358, 'name': 'haunted house'}, {'id': 6152, 'name': 'supernatural'}, {'id': 156580, 'name': 'ghost story'}, {'id': 165468, 'name': 'governess'}]
11561	[{'id': 572, 'name': 'sex'}, {'id': 2020, 'name': 'revolution'}, {'id': 2964, 'name': 'future'}, {'id': 4565, 'name': 'dystopia'}, {'id': 6086, 'name': 'government'}, {'id': 6318, 'name': 'control'}, {'id': 8201, 'name': 'satire'}, {'id': 10183, 'name': 'independent film'}, {'id': 14544, 'name': 'robot'}, {'id': 189433, 'name': 'tyranny'}, {'id': 200802, 'name': 'cyrogenics'}, {'id': 236316, 'nam…
11302	[{'id': 2020, 'name': 'revolution'}, {'id': 2339, 'name': 'political activism'}, {'id': 3090, 'name': 'loser'}]
623	[{'id': 642, 'name': 'robbery'}, {'id': 1326, 'name': 'infidelity'}, {'id': 1332, 'name': 'cheating'}, {'id': 1786, 'name': 'heart attack'}, {'id': 10051, 'name': 'heist'}, {'id': 10909, 'name': 'lawyer'}, {'id': 18107, 'name': 'silencer'}, {'id': 33519, 'name': 'courtroom'}, {'id': 34061, 'name': 'american abroad'}, {'id': 34117, 'name': 'cult film'}, {'id': 156456, 'name': 'animal abuse'}, {'id…
583	[{'id': 186, 'name': 'christianity'}, {'id': 255, 'name': 'male nudity'}, {'id': 835, 'name': 'jewry'}, {'id': 836, 'name': 'resistance'}, {'id': 1394, 'name': 'gladiator'}, {'id': 1405, 'name': 'roman empire'}, {'id': 1979, 'name': 'balcony'}, {'id': 2618, 'name': 'miracle'}, {'id': 2815, 'name': 'graffiti'}, {'id': 2974, 'name': 'jesus christ'}, {'id': 3440, 'name': 'doomed man'}, {'id': 3566, …
12614	[{'id': 2311, 'name': 'cabaret'}, {'id': 4344, 'name': 'musical'}, {'id': 172789, 'name': 'cross dresser'}]
21711	[{'id': 6078, 'name': 'politics'}]
11575	[{'id': 9253, 'name': 'slapstick'}, {'id': 159753, 'name': 'ensemble cast'}, {'id': 159953, 'name': 'automobile racing'}, {'id': 196401, 'name': 'cross country race'}, {'id': 205850, 'name': 'turn of the century'}]
475	[{'id': 502, 'name': 'ambush'}, {'id': 798, 'name': 'sheriff'}, {'id': 828, 'name': 'waitress'}, {'id': 947, 'name': 'prohibition'}, {'id': 1556, 'name': 'texas'}, {'id': 2492, 'name': 'bank robber'}, {'id': 2493, 'name': 'oklahoma'}, {'id': 2496, 'name': 'impotence'}, {'id': 5900, 'name': 'missouri'}, {'id': 5901, 'name': 'texas ranger'}, {'id': 158741, 'name': 'grave digger'}]
11331	[{'id': 658, 'name': 'sea'}, {'id': 701, 'name': 'cuba'}, {'id': 2422, 'name': 'mockery'}, {'id': 2763, 'name': 'human vs nature'}, {'id': 5420, 'name': 'fisherman'}]
521	[{'id': 212, 'name': 'london england'}, {'id': 596, 'name': 'adultery'}, {'id': 931, 'name': 'jealousy'}, {'id': 1328, 'name': 'secret'}, {'id': 1488, 'name': 'tennis'}, {'id': 1936, 'name': 'blackmail'}, {'id': 2620, 'name': 'evidence'}, {'id': 3344, 'name': 'letter'}, {'id': 6038, 'name': 'marriage'}, {'id': 9673, 'name': 'love'}, {'id': 9826, 'name': 'murder'}, {'id': 9937, 'name': 'suspense'}…
21202	[{'id': 4344, 'name': 'musical'}]
88	[{'id': 246, 'name': 'dancing'}, {'id': 572, 'name': 'sex'}, {'id': 612, 'name': 'hotel'}, {'id': 642, 'name': 'robbery'}, {'id': 1156, 'name': 'sister sister relationship'}, {'id': 1342, 'name': 'dancing master'}, {'id': 1343, 'name': 'mambo'}, {'id': 1346, 'name': 'dance performance'}, {'id': 5600, 'name': 'daughter'}, {'id': 5767, 'name': 'summer camp'}, {'id': 7879, 'name': 'secret love'}, {'…
500	[{'id': 2052, 'name': 'traitor'}, {'id': 6099, 'name': 'jewelry'}, {'id': 6259, 'name': 'psychopath'}, {'id': 9727, 'name': 'thief'}, {'id': 10051, 'name': 'heist'}, {'id': 10085, 'name': 'betrayal'}, {'id': 10092, 'name': 'mystery'}, {'id': 10685, 'name': 'escape'}, {'id': 10726, 'name': 'gang'}, {'id': 11071, 'name': 'plan gone wrong'}, {'id': 157892, 'name': 'warehouse'}, {'id': 159753, 'name'…
792	[{'id': 1505, 'name': 'famous score'}, {'id': 1701, 'name': 'hero'}, {'id': 1960, 'name': 'mine'}, {'id': 2957, 'name': 'vietnam war'}, {'id': 5331, 'name': 'village'}, {'id': 10292, 'name': 'gore'}, {'id': 10787, 'name': 'jungle'}, {'id': 11314, 'name': 'f word'}, {'id': 13065, 'name': 'soldier'}, {'id': 14643, 'name': 'battle'}, {'id': 18543, 'name': 'combat'}, {'id': 208992, 'name': '1960s'}]
8491	[{'id': 966, 'name': 'beach'}, {'id': 3045, 'name': 'mission of murder'}, {'id': 5306, 'name': 'boss'}, {'id': 5812, 'name': 'bad boss'}, {'id': 6095, 'name': 'house'}, {'id': 189421, 'name': 'female corpse'}]
402	[{'id': 246, 'name': 'dancing'}, {'id': 255, 'name': 'male nudity'}, {'id': 293, 'name': 'female nudity'}, {'id': 459, 'name': 'sexual obsession'}, {'id': 582, 'name': 'san francisco'}, {'id': 625, 'name': 'sadistic'}, {'id': 703, 'name': 'detective'}, {'id': 931, 'name': 'jealousy'}, {'id': 1419, 'name': 'gun'}, {'id': 1664, 'name': 'eroticism'}, {'id': 2250, 'name': 'menace'}, {'id': 2483, 'nam…
10537	[{'id': 458, 'name': 'hippie'}, {'id': 496, 'name': 'poetry'}, {'id': 572, 'name': 'sex'}, {'id': 578, 'name': 'rock and roll'}, {'id': 2483, 'name': 'nudity'}, {'id': 3298, 'name': 'hallucination'}, {'id': 3593, 'name': 'wilderness'}, {'id': 3800, 'name': 'airplane'}, {'id': 4344, 'name': 'musical'}, {'id': 4436, 'name': 'addicted'}, {'id': 4523, 'name': 'joint'}, {'id': 4572, 'name': 'organ'}, …
11386	[{'id': 108, 'name': 'transvestism'}, {'id': 237, 'name': 'gay'}, {'id': 1562, 'name': 'hostage'}, {'id': 2038, 'name': "love of one's life"}, {'id': 7005, 'name': 'northern ireland'}, {'id': 10180, 'name': 'homosexuality'}, {'id': 10199, 'name': 'gay interest'}, {'id': 10791, 'name': 'teenage crush'}, {'id': 13065, 'name': 'soldier'}, {'id': 165259, 'name': 'political unrest'}]
9504	[{'id': 642, 'name': 'robbery'}, {'id': 1438, 'name': 'office'}, {'id': 1998, 'name': 'shop'}, {'id': 2918, 'name': 'estate agent'}, {'id': 6129, 'name': 'company'}, {'id': 11836, 'name': 'contest'}, {'id': 13001, 'name': 'cowardliness'}, {'id': 34117, 'name': 'cult film'}, {'id': 179867, 'name': 'real estate'}, {'id': 201885, 'name': 'pressure'}, {'id': 207268, 'name': 'neo-noir'}]
15764	[{'id': 242, 'name': 'new york'}, {'id': 1631, 'name': 'concentration camp'}, {'id': 1739, 'name': 'holocaust'}, {'id': 13028, 'name': 'writer'}]
601	[{'id': 455, 'name': 'farewell'}, {'id': 1007, 'name': 'homesickness'}, {'id': 1432, 'name': 'nasa'}, {'id': 1603, 'name': 'extraterrestrial technology'}, {'id': 1604, 'name': 'operation'}, {'id': 1826, 'name': 'space marine'}, {'id': 1872, 'name': 'loss of father'}, {'id': 2430, 'name': 'hiding place'}, {'id': 3197, 'name': 'riding a bicycle'}, {'id': 3243, 'name': 'flying saucer'}, {'id': 3246,…
67365	[]
25842	[{'id': 65, 'name': 'holiday'}, {'id': 33966, 'name': 'scrooge'}, {'id': 180975, 'name': 'charles dickens'}]
2119	[{'id': 6315, 'name': 'stock-car-race'}, {'id': 6316, 'name': 'daytona'}, {'id': 9844, 'name': 'car crash'}]
744	[{'id': 725, 'name': 'lovesickness'}, {'id': 1014, 'name': 'loss of lover'}, {'id': 2533, 'name': 'fighter pilot'}, {'id': 2796, 'name': 'self-discovery'}, {'id': 3203, 'name': 'pilot'}, {'id': 3564, 'name': 'ejection seat'}, {'id': 3737, 'name': 'dying and death'}, {'id': 3776, 'name': 'officer'}, {'id': 3777, 'name': 'training camp'}, {'id': 3779, 'name': 'air force'}, {'id': 3800, 'name': 'air…
136311	[{'id': 10332, 'name': 'salesman'}, {'id': 18034, 'name': 'desert'}]
221	[{'id': 30, 'name': 'individual'}, {'id': 526, 'name': 'rebel'}, {'id': 542, 'name': 'street gang'}, {'id': 830, 'name': 'car race'}, {'id': 970, 'name': 'parent child relationship'}, {'id': 1001, 'name': 'underground world'}, {'id': 1002, 'name': 'authority'}, {'id': 6059, 'name': 'unsociability'}, {'id': 191349, 'name': 'teen rebel'}]
702	[{'id': 531, 'name': 'southern usa'}, {'id': 570, 'name': 'rape'}, {'id': 1156, 'name': 'sister sister relationship'}, {'id': 1565, 'name': 'loss of sense of reality'}, {'id': 2102, 'name': 'brother-in-law'}, {'id': 2320, 'name': 'violent husband'}, {'id': 2411, 'name': 'new orleans'}, {'id': 11209, 'name': 'middle aged woman'}, {'id': 12980, 'name': 'brother-in-law sister-in-law relationship'}, …
25750	[{'id': 798, 'name': 'sheriff'}, {'id': 3752, 'name': 'night'}, {'id': 3875, 'name': 'barn'}, {'id': 9663, 'name': 'sequel'}, {'id': 10103, 'name': 'children'}, {'id': 11221, 'name': 'blood'}, {'id': 12339, 'name': 'slasher'}, {'id': 14819, 'name': 'violence'}, {'id': 18072, 'name': 'preacher'}, {'id': 41002, 'name': 'corn'}]
17642	[{'id': 4478, 'name': 'leopard'}]
427043	[]
146341	[]
9305	[{'id': 3126, 'name': 'ant'}, {'id': 4166, 'name': 'biotope'}, {'id': 5705, 'name': 'grasshopper'}, {'id': 187056, 'name': 'woman director'}]
37616	[{'id': 642, 'name': 'robbery'}, {'id': 10041, 'name': 'dysfunctional family'}, {'id': 10183, 'name': 'independent film'}, {'id': 159660, 'name': 'armored truck'}, {'id': 208636, 'name': 'ashtray'}]
11112	[{'id': 3658, 'name': 'career'}, {'id': 4411, 'name': 'sexism'}, {'id': 4970, 'name': 'autonomy'}, {'id': 5628, 'name': 'broker'}, {'id': 5636, 'name': 'wall street'}, {'id': 9104, 'name': 'partner'}]
21612	[{'id': 236, 'name': 'suicide'}, {'id': 3303, 'name': 'bedroom'}, {'id': 4112, 'name': 'strike'}, {'id': 5571, 'name': 'great depression'}, {'id': 6346, 'name': 'trade union'}, {'id': 9826, 'name': 'murder'}, {'id': 10391, 'name': 'mafia'}, {'id': 13092, 'name': 'corpse'}, {'id': 14512, 'name': 'new york city'}, {'id': 14819, 'name': 'violence'}, {'id': 14831, 'name': 'stabbing'}, {'id': 41410, '…
141210	[]
102461	[]
36998	[{'id': 4573, 'name': 'down syndrome'}, {'id': 10267, 'name': 'comedy'}]
200383	[]
116844	[{'id': 33457, 'name': 'alcoholic'}, {'id': 40879, 'name': 'drunk'}]
1630	[{'id': 351, 'name': 'poison'}, {'id': 445, 'name': 'pornography'}, {'id': 460, 'name': 'free love'}, {'id': 740, 'name': 'aids'}, {'id': 1664, 'name': 'eroticism'}, {'id': 2426, 'name': 'group sex'}, {'id': 2564, 'name': 'wheelchair'}, {'id': 2829, 'name': 'last judgment'}, {'id': 3012, 'name': 'court case'}, {'id': 3441, 'name': 'sentence'}, {'id': 3800, 'name': 'airplane'}, {'id': 5651, 'name'…
26626	[{'id': 567, 'name': 'alcohol'}, {'id': 572, 'name': 'sex'}, {'id': 2483, 'name': 'nudity'}, {'id': 2964, 'name': 'future'}, {'id': 3687, 'name': 'graduation'}, {'id': 4552, 'name': 'beer'}, {'id': 6149, 'name': 'police'}, {'id': 8508, 'name': 'party'}, {'id': 9713, 'name': 'friends'}, {'id': 10183, 'name': 'independent film'}, {'id': 10508, 'name': 'teacher'}, {'id': 12105, 'name': 'student'}, {…
124837	[{'id': 15134, 'name': 'election'}]
11816	[{'id': 5153, 'name': 'son'}, {'id': 5600, 'name': 'daughter'}, {'id': 10707, 'name': 'mother daughter relationship'}, {'id': 33694, 'name': 'family holiday'}, {'id': 155294, 'name': 'family conflict'}]
11843	[{'id': 642, 'name': 'robbery'}, {'id': 1384, 'name': 'diamant'}, {'id': 2408, 'name': "côte d'azur"}, {'id': 5439, 'name': 'inspector'}, {'id': 8775, 'name': 'panther'}]
10379	[{'id': 3321, 'name': 'childhood memory'}, {'id': 7942, 'name': 'imaginary friend'}]
2756	[{'id': 270, 'name': 'ocean'}, {'id': 658, 'name': 'sea'}, {'id': 2772, 'name': 'diving suit'}, {'id': 3243, 'name': 'flying saucer'}, {'id': 3312, 'name': 'nuclear missile'}, {'id': 4862, 'name': 'alien life-form'}, {'id': 6255, 'name': 'insanity'}, {'id': 10503, 'name': 'scuba diving'}, {'id': 14785, 'name': 'underwater'}, {'id': 155334, 'name': 'scuba'}, {'id': 162351, 'name': 'deepsea'}, {'id…
790	[{'id': 530, 'name': 'prophecy'}, {'id': 658, 'name': 'sea'}, {'id': 966, 'name': 'beach'}, {'id': 1321, 'name': 'gold'}, {'id': 1415, 'name': 'small town'}, {'id': 1829, 'name': 'beheading'}, {'id': 1938, 'name': 'sword'}, {'id': 2398, 'name': 'narration'}, {'id': 3002, 'name': 'fog'}, {'id': 3341, 'name': 'leprosy'}, {'id': 3799, 'name': 'ship'}, {'id': 4079, 'name': 'lighthouse'}, {'id': 14765…
1103	[{'id': 444, 'name': 'taxi'}, {'id': 542, 'name': 'street gang'}, {'id': 840, 'name': 'usa president'}, {'id': 1543, 'name': 'war veteran'}, {'id': 1562, 'name': 'hostage'}, {'id': 1930, 'name': 'kidnapping'}, {'id': 2019, 'name': 'liberation of prisoners'}, {'id': 2095, 'name': 'anti hero'}, {'id': 3149, 'name': 'gangster boss'}, {'id': 4565, 'name': 'dystopia'}, {'id': 4668, 'name': 'police ope…
11298	[{'id': 4924, 'name': 'insane asylum'}, {'id': 12564, 'name': 'werewolf'}, {'id': 155818, 'name': 'newswoman'}]
4480	[{'id': 1649, 'name': 'provence'}, {'id': 2851, 'name': 'avarice'}, {'id': 4933, 'name': 'battle for power'}, {'id': 7199, 'name': 'source'}, {'id': 10226, 'name': 'neighbor'}]
4481	[{'id': 1649, 'name': 'provence'}, {'id': 1872, 'name': 'loss of father'}, {'id': 7199, 'name': 'source'}, {'id': 9748, 'name': 'revenge'}]
49688	[{'id': 185722, 'name': 'based on true events'}]
10765	[{'id': 90, 'name': 'paris'}, {'id': 2273, 'name': 'role of women'}]
762	[{'id': 113, 'name': 'holy grail'}, {'id': 345, 'name': 'monk'}, {'id': 770, 'name': 'scotland yard'}, {'id': 1400, 'name': 'swordplay'}, {'id': 3966, 'name': 'camelot'}, {'id': 3968, 'name': 'round table'}, {'id': 3969, 'name': 'chapter'}, {'id': 5160, 'name': 'aggression by animal'}, {'id': 10466, 'name': 'knight'}, {'id': 10982, 'name': 'king arthur'}, {'id': 11327, 'name': 'wedding reception'…
44497	[]
85588	[]
278621	[{'id': 10768, 'name': 'lesbian'}, {'id': 15136, 'name': 'female homosexuality'}, {'id': 188737, 'name': 'class reunion'}, {'id': 210026, 'name': 'college reunion'}]
99479	[{'id': 5565, 'name': 'biography'}]
55049	[{'id': 9730, 'name': 'crime boss'}, {'id': 12545, 'name': 'mansion'}]
124829	[]
79306	[{'id': 3522, 'name': 'snowboarding'}, {'id': 9935, 'name': 'travel'}, {'id': 159558, 'name': 'skiing'}]
356054	[]
10548	[{'id': 240, 'name': 'underdog'}, {'id': 2792, 'name': 'boxer'}, {'id': 6042, 'name': 'disrespect'}, {'id': 6075, 'name': 'sport'}, {'id': 8909, 'name': 'zaire'}, {'id': 9682, 'name': 'history'}, {'id': 12532, 'name': 'african american'}, {'id': 155391, 'name': 'muhammad ali'}, {'id': 155392, 'name': 'summit'}, {'id': 155393, 'name': 'sympathy'}, {'id': 155395, 'name': 'endurance'}, {'id': 159290…
531	[{'id': 642, 'name': 'robbery'}, {'id': 1436, 'name': 'inventor'}, {'id': 3028, 'name': 'penguin'}, {'id': 3029, 'name': 'telecontrol'}, {'id': 9887, 'name': 'surrealism'}, {'id': 10085, 'name': 'betrayal'}, {'id': 15009, 'name': 'criminal'}, {'id': 15162, 'name': 'dog'}, {'id': 155508, 'name': 'jewel heist'}, {'id': 197065, 'name': 'claymation'}, {'id': 210009, 'name': 'wallace & gromit'}, {'id'…
104931	[]
4483	[{'id': 254, 'name': 'france'}, {'id': 851, 'name': 'dual identity'}, {'id': 1157, 'name': 'wife husband relationship'}, {'id': 1308, 'name': 'secret identity'}, {'id': 2547, 'name': 'new identity'}, {'id': 5565, 'name': 'biography'}, {'id': 41406, 'name': 'middle ages'}]
18919	[{'id': 490, 'name': 'philosophy'}, {'id': 634, 'name': 'soul'}, {'id': 2343, 'name': 'magic'}, {'id': 3530, 'name': 'prague'}, {'id': 6300, 'name': 'puppet'}, {'id': 9887, 'name': 'surrealism'}, {'id': 10183, 'name': 'independent film'}, {'id': 14531, 'name': 'play'}, {'id': 14999, 'name': 'devil'}, {'id': 33401, 'name': 'master'}, {'id': 33783, 'name': 'dark'}, {'id': 156174, 'name': 'occult'},…
31556	[]
26167	[{'id': 378, 'name': 'prison'}, {'id': 9748, 'name': 'revenge'}, {'id': 13142, 'name': 'gangster'}, {'id': 195402, 'name': 'film noir'}]
26174	[{'id': 1568, 'name': 'undercover'}, {'id': 10890, 'name': 'treasury department'}, {'id': 155436, 'name': 'classic noir'}, {'id': 195402, 'name': 'film noir'}]
61461	[{'id': 6139, 'name': 'innocence'}]
117500	[]
218713	[]
217802	[]
127973	[{'id': 163072, 'name': 'embezzlement'}, {'id': 188717, 'name': 'cross country trip'}]
659	[{'id': 74, 'name': 'germany'}, {'id': 236, 'name': 'suicide'}, {'id': 291, 'name': 'circus'}, {'id': 596, 'name': 'adultery'}, {'id': 1525, 'name': 'puberty'}, {'id': 1813, 'name': 'toxication'}, {'id': 1956, 'name': 'world war ii'}, {'id': 2087, 'name': 'lolita'}, {'id': 2587, 'name': 'married couple'}, {'id': 2652, 'name': 'nazis'}, {'id': 2783, 'name': "family's daily life"}, {'id': 3321, 'na…
30892	[{'id': 1025, 'name': 'great britain'}, {'id': 1610, 'name': 'country estate'}, {'id': 2884, 'name': 'asylum'}, {'id': 2974, 'name': 'jesus christ'}, {'id': 6262, 'name': 'delusion'}, {'id': 156479, 'name': 'inheritance fight'}]
86369	[{'id': 10267, 'name': 'comedy'}]
8074	[{'id': 2957, 'name': 'vietnam war'}, {'id': 10183, 'name': 'independent film'}, {'id': 155167, 'name': 'cult director'}, {'id': 180751, 'name': 'nursery'}, {'id': 180754, 'name': 'film-essay'}, {'id': 180756, 'name': 'quotation'}]
124676	[{'id': 187056, 'name': 'woman director'}]
38554	[{'id': 3202, 'name': 'con man'}, {'id': 3344, 'name': 'letter'}, {'id': 9649, 'name': 'god'}, {'id': 10594, 'name': 'money'}]
49763	[{'id': 12564, 'name': 'werewolf'}, {'id': 15162, 'name': 'dog'}, {'id': 179101, 'name': 'norse mythology'}, {'id': 223059, 'name': 'animal horror'}, {'id': 228001, 'name': 'lycanthrope'}]
41326	[{'id': 187056, 'name': 'woman director'}]
36555	[]
10608	[{'id': 1399, 'name': 'senate'}, {'id': 6085, 'name': 'election campaign'}, {'id': 6382, 'name': 'folk music'}, {'id': 11800, 'name': 'mockumentary'}, {'id': 18075, 'name': 'political campaign'}, {'id': 160517, 'name': 'fake documentary'}, {'id': 162339, 'name': 'media manipulation'}, {'id': 169086, 'name': 'political satire'}, {'id': 180724, 'name': 'hidden truth'}, {'id': 191600, 'name': 'assas…
11216	[{'id': 629, 'name': 'sicily'}, {'id': 1388, 'name': 'cinema'}, {'id': 2793, 'name': 'film director'}, {'id': 5091, 'name': 'kiss'}, {'id': 10683, 'name': 'coming of age'}, {'id': 157499, 'name': 'mother son relationship'}, {'id': 173719, 'name': 'haunted by the past'}, {'id': 179428, 'name': 'censorship'}, {'id': 185352, 'name': 'movie theatre'}, {'id': 187844, 'name': 'flashback'}]
7452	[{'id': 1650, 'name': 'cook'}, {'id': 1918, 'name': 'cooking'}, {'id': 1946, 'name': 'restaurant'}, {'id': 9730, 'name': 'crime boss'}]
64567	[]
892	[{'id': 1252, 'name': 'suicide attempt'}, {'id': 1353, 'name': 'underground'}, {'id': 3152, 'name': 'planned murder'}, {'id': 3199, 'name': 'clown'}, {'id': 4452, 'name': 'butcher'}, {'id': 4457, 'name': "butcher's shop"}, {'id': 4458, 'name': 'post-apocalyptic'}, {'id': 4459, 'name': 'vegetarian'}, {'id': 4460, 'name': 'terror cell'}, {'id': 4565, 'name': 'dystopia'}]
1600	[{'id': 2446, 'name': 'krakow'}, {'id': 2690, 'name': 'heart disease'}, {'id': 3864, 'name': 'false identity'}, {'id': 4653, 'name': 'french'}, {'id': 6027, 'name': 'music'}, {'id': 6300, 'name': 'puppet'}, {'id': 10183, 'name': 'independent film'}, {'id': 21747, 'name': 'poland'}, {'id': 161891, 'name': 'doppelganger'}, {'id': 172442, 'name': 'parallel lives'}, {'id': 212914, 'name': 'warsaw'}]
26561	[{'id': 131, 'name': 'italy'}, {'id': 818, 'name': 'based on novel'}, {'id': 5248, 'name': 'female friendship'}, {'id': 6876, 'name': 'vacation'}, {'id': 190084, 'name': 'chance encounter'}]
975	[{'id': 74, 'name': 'germany'}, {'id': 254, 'name': 'france'}, {'id': 1402, 'name': 'general'}, {'id': 1627, 'name': 'patriotism'}, {'id': 2504, 'name': 'world war i'}, {'id': 4528, 'name': 'song'}, {'id': 6092, 'name': 'army'}, {'id': 7956, 'name': 'cowardice'}, {'id': 13065, 'name': 'soldier'}, {'id': 34117, 'name': 'cult film'}]
18129	[{'id': 3202, 'name': 'con man'}, {'id': 5552, 'name': 'train ride'}, {'id': 9937, 'name': 'suspense'}, {'id': 10453, 'name': 'con artist'}, {'id': 155544, 'name': 'horse track'}, {'id': 159607, 'name': 'grifter'}, {'id': 203139, 'name': 'estafa'}, {'id': 207268, 'name': 'neo-noir'}]
54405	[{'id': 10183, 'name': 'independent film'}]
150823	[{'id': 549, 'name': 'prostitute'}, {'id': 1415, 'name': 'small town'}, {'id': 185461, 'name': 'bar shootout'}]
409	[{'id': 487, 'name': 'cairo'}, {'id': 1160, 'name': 'egypt'}, {'id': 1284, 'name': 'identity'}, {'id': 1453, 'name': 'amnesia'}, {'id': 1956, 'name': 'world war ii'}, {'id': 1959, 'name': 'burn'}, {'id': 1961, 'name': 'landmine'}, {'id': 1963, 'name': 'expedition'}, {'id': 1964, 'name': 'cave'}, {'id': 1965, 'name': 'sandstorm'}, {'id': 1966, 'name': 'royal geographic society'}, {'id': 1967, 'nam…
38251	[{'id': 1956, 'name': 'world war ii'}, {'id': 2041, 'name': 'island'}, {'id': 6092, 'name': 'army'}, {'id': 174363, 'name': 'greek island'}, {'id': 174379, 'name': 'italian army'}]
10161	[{'id': 2425, 'name': 'bodily disabled person'}, {'id': 5565, 'name': 'biography'}, {'id': 5933, 'name': 'poet'}, {'id': 7600, 'name': 'foot'}, {'id': 10818, 'name': 'author'}, {'id': 11018, 'name': 'irish'}, {'id': 11935, 'name': 'working class'}, {'id': 158558, 'name': 'disabled'}, {'id': 180175, 'name': 'cerebral palsy'}, {'id': 187844, 'name': 'flashback'}, {'id': 189098, 'name': 'courage'}]
1412	[{'id': 459, 'name': 'sexual obsession'}, {'id': 572, 'name': 'sex'}, {'id': 738, 'name': 'sexuality'}, {'id': 2249, 'name': 'camcorder'}, {'id': 2874, 'name': 'spanner'}, {'id': 3201, 'name': 'orgasm'}, {'id': 3297, 'name': 'videoband'}, {'id': 4115, 'name': 'longing'}, {'id': 4316, 'name': 'safe sex'}, {'id': 4434, 'name': 'interview'}, {'id': 178649, 'name': 'voyeurism'}]
41768	[{'id': 2564, 'name': 'wheelchair'}, {'id': 3134, 'name': 'louisiana'}, {'id': 10183, 'name': 'independent film'}, {'id': 168622, 'name': 'soap opera'}, {'id': 207583, 'name': 'actress'}, {'id': 207819, 'name': 'accident'}]
10409	[{'id': 494, 'name': 'father son relationship'}, {'id': 733, 'name': 'dancer'}, {'id': 1706, 'name': 'experiment'}]
14285	[]
2469	[{'id': 378, 'name': 'prison'}, {'id': 1591, 'name': 'ex-detainee'}, {'id': 2727, 'name': 'porn actor'}, {'id': 4952, 'name': 'inferiority complex'}]
10174	[{'id': 1664, 'name': 'eroticism'}, {'id': 1691, 'name': 'dance'}, {'id': 3490, 'name': 'pop star'}, {'id': 4344, 'name': 'musical'}, {'id': 5287, 'name': 'tour'}, {'id': 6029, 'name': 'concert'}, {'id': 34264, 'name': 'madonna'}]
31225	[{'id': 108, 'name': 'transvestism'}, {'id': 824, 'name': 'drag queen'}, {'id': 1013, 'name': 'homophobia'}, {'id': 9215, 'name': 'black'}, {'id': 10180, 'name': 'homosexuality'}, {'id': 12532, 'name': 'african american'}, {'id': 14512, 'name': 'new york city'}, {'id': 17975, 'name': 'transgender'}, {'id': 33458, 'name': 'gay man'}, {'id': 34115, 'name': 'transsexual'}, {'id': 155410, 'name': 're…
510	[{'id': 30, 'name': 'individual'}, {'id': 526, 'name': 'rebel'}, {'id': 1824, 'name': 'self-destruction'}, {'id': 2564, 'name': 'wheelchair'}, {'id': 2574, 'name': 'lunatic asylum'}, {'id': 3737, 'name': 'dying and death'}, {'id': 3927, 'name': 'rage and hate'}, {'id': 6089, 'name': 'freedom'}, {'id': 6255, 'name': 'insanity'}, {'id': 6334, 'name': 'basic rights and human rights'}, {'id': 15106, …
11455	[{'id': 919, 'name': 'smoking'}, {'id': 1941, 'name': 'ecstasy'}, {'id': 2149, 'name': 'drug traffic'}, {'id': 2235, 'name': 'drug mule'}, {'id': 4523, 'name': 'joint'}, {'id': 7189, 'name': 'pipe'}, {'id': 7508, 'name': 'friendship bracelet'}, {'id': 10776, 'name': 'marijuana'}, {'id': 14964, 'name': 'drug'}, {'id': 206977, 'name': 'hitchhike'}]
1891	[{'id': 526, 'name': 'rebel'}, {'id': 803, 'name': 'android'}, {'id': 1423, 'name': 'asteroid'}, {'id': 2902, 'name': 'space battle'}, {'id': 3373, 'name': 'snow storm'}, {'id': 3388, 'name': 'space colony'}, {'id': 9831, 'name': 'spaceship'}, {'id': 10016, 'name': 'lightsaber'}, {'id': 10527, 'name': 'jedi'}, {'id': 10842, 'name': 'good vs evil'}, {'id': 11196, 'name': 'rebellion'}, {'id': 16013…
2493	[{'id': 157186, 'name': 'swashbuckler'}, {'id': 160350, 'name': 'evil prince'}, {'id': 160358, 'name': 'reference to socrates'}, {'id': 160359, 'name': 'reference to plato'}, {'id': 160362, 'name': 'screwball'}, {'id': 160364, 'name': 'impersonation'}]
85	[{'id': 83, 'name': 'saving the world'}, {'id': 483, 'name': 'riddle'}, {'id': 485, 'name': 'nepal'}, {'id': 486, 'name': 'himalaya'}, {'id': 487, 'name': 'cairo'}, {'id': 488, 'name': 'moses'}, {'id': 1160, 'name': 'egypt'}, {'id': 1294, 'name': 'whip'}, {'id': 1454, 'name': 'treasure'}, {'id': 1456, 'name': 'medallion'}, {'id': 2650, 'name': 'leather jacket'}, {'id': 2652, 'name': 'nazis'}, {'i…
68	[{'id': 211, 'name': 'bureaucracy'}, {'id': 318, 'name': 'police state'}, {'id': 321, 'name': 'terror'}, {'id': 1025, 'name': 'great britain'}, {'id': 1566, 'name': 'dream'}, {'id': 4565, 'name': 'dystopia'}, {'id': 6086, 'name': 'government'}, {'id': 236316, 'name': 'anarchic comedy'}]
679	[{'id': 803, 'name': 'android'}, {'id': 1603, 'name': 'extraterrestrial technology'}, {'id': 1826, 'name': 'space marine'}, {'id': 2345, 'name': 'spaceman'}, {'id': 3385, 'name': 'cryogenics'}, {'id': 3387, 'name': 'vacuum'}, {'id': 3388, 'name': 'space colony'}, {'id': 3389, 'name': 'warrior woman'}, {'id': 3591, 'name': 'settler'}, {'id': 3801, 'name': 'space travel'}, {'id': 4090, 'name': 'col…
429	[{'id': 801, 'name': 'bounty hunter'}, {'id': 972, 'name': 'refugee'}, {'id': 1321, 'name': 'gold'}, {'id': 2095, 'name': 'anti hero'}, {'id': 2125, 'name': 'gallows'}, {'id': 2708, 'name': 'hitman'}, {'id': 6092, 'name': 'army'}, {'id': 9503, 'name': 'outlaw'}, {'id': 10950, 'name': 'shootout'}, {'id': 11426, 'name': 'moral ambiguity'}, {'id': 156212, 'name': 'spaghetti western'}]
13446	[{'id': 1439, 'name': 'flat'}, {'id': 1822, 'name': 'bath'}, {'id': 3762, 'name': 'darkness'}, {'id': 6464, 'name': 'uncle'}, {'id': 10594, 'name': 'money'}, {'id': 11004, 'name': 'rural setting'}, {'id': 11333, 'name': 'cigar smoking'}, {'id': 11826, 'name': 'cottage'}, {'id': 12987, 'name': 'poverty'}, {'id': 14766, 'name': 'cafe'}, {'id': 14829, 'name': 'strangulation'}, {'id': 18300, 'name': …
389	[{'id': 934, 'name': 'judge'}, {'id': 1417, 'name': 'jurors'}, {'id': 2118, 'name': 'sultriness'}, {'id': 2122, 'name': 'death penalty'}, {'id': 2123, 'name': 'father murder'}, {'id': 2124, 'name': 'puerto rican'}, {'id': 2142, 'name': 'anonymity'}, {'id': 3012, 'name': 'court case'}, {'id': 3772, 'name': 'heat'}, {'id': 6040, 'name': 'group'}, {'id': 6069, 'name': 'class'}, {'id': 6139, 'name': …
947	[{'id': 487, 'name': 'cairo'}, {'id': 1975, 'name': 'arabian'}, {'id': 2504, 'name': 'world war i'}, {'id': 2673, 'name': 'horse'}, {'id': 3575, 'name': 'jerusalem'}, {'id': 4100, 'name': 'british army'}, {'id': 4107, 'name': 'british empire'}, {'id': 4535, 'name': 'damascus'}, {'id': 4717, 'name': 'camel'}, {'id': 6091, 'name': 'war'}, {'id': 18034, 'name': 'desert'}, {'id': 173259, 'name': 'ara…
185	[{'id': 378, 'name': 'prison'}, {'id': 542, 'name': 'street gang'}, {'id': 570, 'name': 'rape'}, {'id': 704, 'name': 'adolescence'}, {'id': 738, 'name': 'sexuality'}, {'id': 766, 'name': 'beethoven'}, {'id': 970, 'name': 'parent child relationship'}, {'id': 2438, 'name': 'social worker'}, {'id': 3676, 'name': 'living together'}, {'id': 3679, 'name': 'society'}, {'id': 4565, 'name': 'dystopia'}, {…
595	[{'id': 577, 'name': 'black people'}, {'id': 818, 'name': 'based on novel'}, {'id': 1155, 'name': 'brother sister relationship'}, {'id': 1412, 'name': 'becoming an adult'}, {'id': 1533, 'name': 'isolation'}, {'id': 1679, 'name': 'arbitrary law'}, {'id': 1952, 'name': 'socially deprived family'}, {'id': 2005, 'name': 'tree house'}, {'id': 2325, 'name': 'wrong accusal'}, {'id': 3009, 'name': 'farm …
28	[{'id': 1008, 'name': 'guerrilla'}, {'id': 1261, 'name': 'river'}, {'id': 2956, 'name': 'vietnam'}, {'id': 2959, 'name': 'vietcong'}, {'id': 2960, 'name': 'cambodia'}, {'id': 6092, 'name': 'army'}, {'id': 6255, 'name': 'insanity'}, {'id': 10148, 'name': 'tribe'}, {'id': 10403, 'name': 'green beret'}, {'id': 10787, 'name': 'jungle'}, {'id': 12332, 'name': 'apocalypse'}, {'id': 34079, 'name': 'deat…
335	[{'id': 797, 'name': 'showdown'}, {'id': 800, 'name': 'bounty'}, {'id': 801, 'name': 'bounty hunter'}, {'id': 963, 'name': 'loss of brother'}, {'id': 1647, 'name': 'sadness'}, {'id': 1936, 'name': 'blackmail'}, {'id': 2089, 'name': 'harmonica'}, {'id': 2095, 'name': 'anti hero'}, {'id': 2096, 'name': 'auction'}, {'id': 3737, 'name': 'dying and death'}, {'id': 4402, 'name': 'peasant'}, {'id': 6255…
1892	[{'id': 526, 'name': 'rebel'}, {'id': 1155, 'name': 'brother sister relationship'}, {'id': 2280, 'name': 'emperor'}, {'id': 2902, 'name': 'space battle'}, {'id': 5144, 'name': 'matter of life and death'}, {'id': 9831, 'name': 'spaceship'}, {'id': 10013, 'name': 'death star'}, {'id': 10014, 'name': 'jabba the hutt'}, {'id': 10015, 'name': 'ewoks'}, {'id': 10527, 'name': 'jedi'}, {'id': 161176, 'na…
144	[{'id': 220, 'name': 'berlin'}, {'id': 290, 'name': 'angel'}, {'id': 291, 'name': 'circus'}, {'id': 292, 'name': 'berlin wall'}, {'id': 295, 'name': 'library'}, {'id': 1566, 'name': 'dream'}, {'id': 4978, 'name': 'immortality'}, {'id': 211431, 'name': 'mortality'}]
1092	[{'id': 1201, 'name': 'austria'}, {'id': 1227, 'name': 'cemetery'}, {'id': 1505, 'name': 'famous score'}, {'id': 2449, 'name': 'black market'}, {'id': 3055, 'name': 'soviet troops'}, {'id': 3533, 'name': 'prater'}, {'id': 4100, 'name': 'british army'}, {'id': 4518, 'name': 'postwar period'}, {'id': 4691, 'name': 'occupying power'}, {'id': 4694, 'name': 'staged death'}, {'id': 9665, 'name': 'cover…
769	[{'id': 378, 'name': 'prison'}, {'id': 818, 'name': 'based on novel'}, {'id': 1196, 'name': 'florida'}, {'id': 1228, 'name': '1970s'}, {'id': 1583, 'name': 'mass murder'}, {'id': 1857, 'name': 'irish-american'}, {'id': 2149, 'name': 'drug traffic'}, {'id': 5565, 'name': 'biography'}, {'id': 9672, 'name': 'based on true story'}, {'id': 9826, 'name': 'murder'}, {'id': 10291, 'name': 'organized crim…
348	[{'id': 803, 'name': 'android'}, {'id': 1825, 'name': 'countdown'}, {'id': 1826, 'name': 'space marine'}, {'id': 1828, 'name': 'space suit'}, {'id': 1829, 'name': 'beheading'}, {'id': 4565, 'name': 'dystopia'}, {'id': 6016, 'name': 'biology'}, {'id': 7956, 'name': 'cowardice'}, {'id': 9831, 'name': 'spaceship'}, {'id': 9882, 'name': 'space'}, {'id': 9951, 'name': 'alien'}, {'id': 11322, 'name': '…
766	[{'id': 530, 'name': 'prophecy'}, {'id': 616, 'name': 'witch'}, {'id': 1400, 'name': 'swordplay'}, {'id': 1545, 'name': 'supermarket'}, {'id': 3098, 'name': 'castle'}, {'id': 3970, 'name': 'catapult'}, {'id': 4013, 'name': 'chain saw'}, {'id': 4060, 'name': 'time frame'}, {'id': 4062, 'name': 'skeleton'}, {'id': 4065, 'name': 'pit'}, {'id': 4066, 'name': 'windmill'}, {'id': 4067, 'name': 'incanta…
175	[{'id': 131, 'name': 'italy'}, {'id': 236, 'name': 'suicide'}, {'id': 269, 'name': 'diving'}, {'id': 270, 'name': 'ocean'}, {'id': 271, 'name': 'competition'}, {'id': 494, 'name': 'father son relationship'}, {'id': 560, 'name': 'oxygen'}, {'id': 629, 'name': 'sicily'}, {'id': 630, 'name': 'dolphin'}, {'id': 631, 'name': 'apnoe-diving'}, {'id': 3737, 'name': 'dying and death'}, {'id': 6054, 'name'…
11645	[{'id': 441, 'name': 'assassination'}, {'id': 1419, 'name': 'gun'}, {'id': 3098, 'name': 'castle'}, {'id': 3720, 'name': 'power'}, {'id': 4152, 'name': 'kingdom'}, {'id': 5332, 'name': 'greed'}, {'id': 5515, 'name': 'heir to the throne'}, {'id': 6917, 'name': 'epic'}, {'id': 9748, 'name': 'revenge'}, {'id': 11221, 'name': 'blood'}, {'id': 11323, 'name': 'descent into madness'}, {'id': 18100, 'nam…
10835	[{'id': 1741, 'name': 'blindness and impaired vision'}, {'id': 2708, 'name': 'hitman'}, {'id': 6149, 'name': 'police'}, {'id': 12354, 'name': 'hong kong'}]
539	[{'id': 612, 'name': 'hotel'}, {'id': 1443, 'name': 'clerk'}, {'id': 1859, 'name': 'arizona'}, {'id': 1879, 'name': 'shower'}, {'id': 2217, 'name': 'rain'}, {'id': 2669, 'name': 'motel'}, {'id': 10594, 'name': 'money'}, {'id': 11677, 'name': 'secretary'}, {'id': 13092, 'name': 'corpse'}, {'id': 13112, 'name': 'murderer'}, {'id': 14604, 'name': 'theft'}, {'id': 155790, 'name': 'private detective'}…
525	[{'id': 246, 'name': 'dancing'}, {'id': 378, 'name': 'prison'}, {'id': 520, 'name': 'chicago'}, {'id': 727, 'name': 'country music'}, {'id': 745, 'name': 'nun'}, {'id': 1416, 'name': 'jazz'}, {'id': 1926, 'name': 'car journey'}, {'id': 2636, 'name': 'blues'}, {'id': 2652, 'name': 'nazis'}, {'id': 6027, 'name': 'music'}, {'id': 6029, 'name': 'concert'}, {'id': 6031, 'name': 'music instrument'}, {'…
240	[{'id': 700, 'name': 'italo-american'}, {'id': 701, 'name': 'cuba'}, {'id': 1950, 'name': 'vororte'}, {'id': 4232, 'name': 'melancholy'}, {'id': 6049, 'name': 'praise'}, {'id': 9748, 'name': 'revenge'}, {'id': 10391, 'name': 'mafia'}, {'id': 10909, 'name': 'lawyer'}, {'id': 11221, 'name': 'blood'}, {'id': 156024, 'name': 'corrupt politician'}, {'id': 158261, 'name': 'bloody body of child'}, {'id'…
600	[{'id': 236, 'name': 'suicide'}, {'id': 549, 'name': 'prostitute'}, {'id': 720, 'name': 'helicopter'}, {'id': 818, 'name': 'based on novel'}, {'id': 917, 'name': 'journalism'}, {'id': 1589, 'name': 'sniper'}, {'id': 2903, 'name': 'propaganda'}, {'id': 2956, 'name': 'vietnam'}, {'id': 2999, 'name': 'recruit'}, {'id': 4747, 'name': 'war photographer'}, {'id': 5299, 'name': 'war correspondent'}, {'i…
530	[{'id': 305, 'name': 'moon'}, {'id': 1436, 'name': 'inventor'}, {'id': 2534, 'name': 'missile'}, {'id': 2836, 'name': 'cheese'}, {'id': 14544, 'name': 'robot'}, {'id': 15162, 'name': 'dog'}, {'id': 195732, 'name': 'ski'}]
10705	[{'id': 497, 'name': 'shakespeare'}, {'id': 1701, 'name': 'hero'}, {'id': 4152, 'name': 'kingdom'}, {'id': 6091, 'name': 'war'}, {'id': 10181, 'name': 'based on play or musical'}, {'id': 155453, 'name': 'gritty'}, {'id': 161257, 'name': 'medieval'}, {'id': 186686, 'name': 'king of england'}]
279	[{'id': 131, 'name': 'italy'}, {'id': 1233, 'name': 'composer'}, {'id': 2199, 'name': 'opera'}, {'id': 2276, 'name': 'talent'}, {'id': 4048, 'name': 'musician'}, {'id': 5809, 'name': 'marriage crisis'}, {'id': 9649, 'name': 'god'}, {'id': 9826, 'name': 'murder'}, {'id': 18267, 'name': 'vienna austria'}, {'id': 155624, 'name': 'envy'}, {'id': 160279, 'name': '18th century'}]
3109	[{'id': 2792, 'name': 'boxer'}, {'id': 4129, 'name': 'widow'}, {'id': 9673, 'name': 'love'}, {'id': 11826, 'name': 'cottage'}, {'id': 13008, 'name': 'train'}, {'id': 14985, 'name': 'ireland'}, {'id': 222542, 'name': 'fiery redhead'}]
311	[{'id': 314, 'name': 'life and death'}, {'id': 417, 'name': 'corruption'}, {'id': 542, 'name': 'street gang'}, {'id': 570, 'name': 'rape'}, {'id': 625, 'name': 'sadistic'}, {'id': 725, 'name': 'lovesickness'}, {'id': 739, 'name': 'sexual abuse'}, {'id': 975, 'name': 'money laundering'}, {'id': 1632, 'name': 'opium'}]
1578	[{'id': 396, 'name': 'transporter'}, {'id': 931, 'name': 'jealousy'}, {'id': 2320, 'name': 'violent husband'}, {'id': 2340, 'name': 'paranoia'}, {'id': 2792, 'name': 'boxer'}, {'id': 5565, 'name': 'biography'}, {'id': 5572, 'name': 'fistfight'}, {'id': 5573, 'name': 'broken nose'}, {'id': 6075, 'name': 'sport'}, {'id': 11925, 'name': 'domestic violence'}, {'id': 14687, 'name': 'extreme violence'}…
703	[{'id': 2398, 'name': 'narration'}, {'id': 2835, 'name': 'neurosis'}, {'id': 3485, 'name': 'comedian'}, {'id': 3489, 'name': 'job interview'}, {'id': 9673, 'name': 'love'}, {'id': 10229, 'name': 'singer'}, {'id': 11508, 'name': 'jewish'}, {'id': 11687, 'name': 'breaking the fourth wall'}, {'id': 160442, 'name': 'talking to the audience'}, {'id': 162463, 'name': 'volkswagen beetle'}]
9549	[{'id': 2106, 'name': 'cold war'}, {'id': 3203, 'name': 'pilot'}, {'id': 3801, 'name': 'space travel'}, {'id': 6078, 'name': 'politics'}, {'id': 6165, 'name': 'historical figure'}, {'id': 8044, 'name': 'flight'}, {'id': 14626, 'name': 'astronaut'}, {'id': 156836, 'name': 'space race'}, {'id': 221295, 'name': 'sound barrier'}]
1398	[{'id': 4896, 'name': 'wish'}, {'id': 5369, 'name': 'guard'}, {'id': 6844, 'name': 'stalker'}, {'id': 9951, 'name': 'alien'}, {'id': 10128, 'name': 'strugatsky'}, {'id': 13065, 'name': 'soldier'}, {'id': 199047, 'name': 'zone'}]
387	[{'id': 321, 'name': 'terror'}, {'id': 339, 'name': 'submarine'}, {'id': 818, 'name': 'based on novel'}, {'id': 1913, 'name': 'atlantic ocean'}, {'id': 1915, 'name': 'gibraltar'}, {'id': 1956, 'name': 'world war ii'}, {'id': 4263, 'name': 'duty'}, {'id': 5299, 'name': 'war correspondent'}, {'id': 6791, 'name': 'torpedo'}, {'id': 15111, 'name': 'drinking'}, {'id': 41599, 'name': 'sailor'}, {'id': …
9277	[{'id': 520, 'name': 'chicago'}, {'id': 622, 'name': 'bet'}, {'id': 643, 'name': 'horse race'}, {'id': 1522, 'name': 'repayment'}, {'id': 3202, 'name': 'con man'}, {'id': 6220, 'name': 'mafia boss'}, {'id': 14819, 'name': 'violence'}, {'id': 167411, 'name': 'ragtime'}, {'id': 167418, 'name': 'reference to mutt and jeff'}, {'id': 167424, 'name': 'off track betting'}, {'id': 167428, 'name': 'sting …
343	[{'id': 236, 'name': 'suicide'}, {'id': 314, 'name': 'life and death'}, {'id': 894, 'name': 'depression'}, {'id': 965, 'name': 'age difference'}, {'id': 1227, 'name': 'cemetery'}, {'id': 1252, 'name': 'suicide attempt'}, {'id': 1421, 'name': 'birthday'}, {'id': 1790, 'name': 'banjo'}, {'id': 1792, 'name': 'cliff'}, {'id': 1904, 'name': 'life planning'}, {'id': 2643, 'name': 'dead wish'}, {'id': 2…
37291	[{'id': 10183, 'name': 'independent film'}]
490	[{'id': 316, 'name': 'chess'}, {'id': 548, 'name': 'countryside'}, {'id': 616, 'name': 'witch'}, {'id': 1318, 'name': 'blacksmith'}, {'id': 1501, 'name': 'allegory'}, {'id': 1715, 'name': 'symbolism'}, {'id': 2679, 'name': 'artist'}, {'id': 2829, 'name': 'last judgment'}, {'id': 2867, 'name': 'pest'}, {'id': 2868, 'name': 'crusade'}, {'id': 2869, 'name': 'juggler'}, {'id': 2871, 'name': 'burning …
11235	[{'id': 388, 'name': 'scotland'}, {'id': 1415, 'name': 'small town'}, {'id': 1842, 'name': 'village life'}, {'id': 5175, 'name': 'petrol'}, {'id': 5331, 'name': 'village'}, {'id': 33626, 'name': 'millionaire'}]
218	[{'id': 83, 'name': 'saving the world'}, {'id': 310, 'name': 'artificial intelligence'}, {'id': 526, 'name': 'rebel'}, {'id': 679, 'name': 'cyborg'}, {'id': 1366, 'name': 'shotgun'}, {'id': 1373, 'name': 'killer robot'}, {'id': 1381, 'name': 'sun glasses'}, {'id': 4565, 'name': 'dystopia'}, {'id': 15483, 'name': 'car chase'}, {'id': 18069, 'name': 'laser gun'}, {'id': 33556, 'name': 'urban settin…
763	[{'id': 351, 'name': 'poison'}, {'id': 2658, 'name': 'new zealand'}, {'id': 10122, 'name': 'reanimation'}, {'id': 11097, 'name': 'part stop motion'}, {'id': 11513, 'name': 'cheating husband'}, {'id': 12377, 'name': 'zombie'}, {'id': 12415, 'name': 'back from the dead'}, {'id': 15149, 'name': 'monkey'}, {'id': 18087, 'name': 'attempted rape'}, {'id': 157444, 'name': 'dismemberment'}, {'id': 157624…
9665	[{'id': 6091, 'name': 'war'}, {'id': 12425, 'name': 'racism'}, {'id': 14643, 'name': 'battle'}, {'id': 160201, 'name': 'union soldier'}, {'id': 166464, 'name': 'confederate soldier'}, {'id': 179585, 'name': 'american civil war'}]
18971	[{'id': 497, 'name': 'shakespeare'}, {'id': 10855, 'name': 'fate'}, {'id': 181324, 'name': 'existentialism'}]
696	[{'id': 242, 'name': 'new york'}, {'id': 596, 'name': 'adultery'}, {'id': 818, 'name': 'based on novel'}, {'id': 2087, 'name': 'lolita'}, {'id': 9673, 'name': 'love'}, {'id': 9840, 'name': 'romance'}, {'id': 10183, 'name': 'independent film'}, {'id': 11869, 'name': 'mistress'}, {'id': 13028, 'name': 'writer'}, {'id': 14534, 'name': 'relationship'}, {'id': 14828, 'name': 'city'}, {'id': 15160, 'na…
379	[{'id': 417, 'name': 'corruption'}, {'id': 542, 'name': 'street gang'}, {'id': 947, 'name': 'prohibition'}, {'id': 1419, 'name': 'gun'}, {'id': 1857, 'name': 'irish-american'}, {'id': 5305, 'name': 'gambling debts'}, {'id': 8442, 'name': 'irish mob'}, {'id': 14819, 'name': 'violence'}]
207	[{'id': 30, 'name': 'individual'}, {'id': 490, 'name': 'philosophy'}, {'id': 496, 'name': 'poetry'}, {'id': 497, 'name': 'shakespeare'}, {'id': 1992, 'name': 'professor'}, {'id': 2132, 'name': 'literature'}, {'id': 6054, 'name': 'friendship'}, {'id': 226128, 'name': 'filmes focados em um professor'}]
37247	[{'id': 3182, 'name': 'seduction'}, {'id': 3616, 'name': 'college'}, {'id': 9840, 'name': 'romance'}, {'id': 13027, 'name': 'wedding'}, {'id': 157799, 'name': 'older woman younger man relationship'}, {'id': 171206, 'name': 'graduate'}, {'id': 171219, 'name': 'rape accusation'}]
1480	[{'id': 612, 'name': 'hotel'}, {'id': 1411, 'name': 'brothel'}, {'id': 2286, 'name': 'border'}, {'id': 2620, 'name': 'evidence'}, {'id': 2676, 'name': 'honeymoon'}, {'id': 5340, 'name': 'investigation'}, {'id': 5616, 'name': 'united states–mexico barrier'}, {'id': 7336, 'name': 'car bomb'}, {'id': 163127, 'name': 'mexican'}, {'id': 195402, 'name': 'film noir'}]
9322	[{'id': 1308, 'name': 'secret identity'}, {'id': 5422, 'name': 'special unit'}, {'id': 9840, 'name': 'romance'}, {'id': 41336, 'name': 'government assassin'}]
826	[{'id': 233, 'name': 'japan'}, {'id': 836, 'name': 'resistance'}, {'id': 907, 'name': 'japanese'}, {'id': 1261, 'name': 'river'}, {'id': 1968, 'name': 'prisoners of war'}, {'id': 3434, 'name': 'thailand'}, {'id': 3450, 'name': 'bridge'}, {'id': 3776, 'name': 'officer'}]
422	[{'id': 30, 'name': 'individual'}, {'id': 495, 'name': 'scapegoat'}, {'id': 596, 'name': 'adultery'}, {'id': 776, 'name': 'screenplay'}, {'id': 884, 'name': 'cinecittà'}, {'id': 886, 'name': 'film making'}, {'id': 887, 'name': 'film producer'}, {'id': 894, 'name': 'depression'}, {'id': 1252, 'name': 'suicide attempt'}, {'id': 1381, 'name': 'sun glasses'}, {'id': 2055, 'name': 'creative crisis'}, …
829	[{'id': 570, 'name': 'rape'}, {'id': 658, 'name': 'sea'}, {'id': 1261, 'name': 'river'}, {'id': 1788, 'name': 'chinatown'}, {'id': 2281, 'name': 'mistake in person'}, {'id': 2337, 'name': 'pedophilia'}, {'id': 3737, 'name': 'dying and death'}, {'id': 3820, 'name': 'barrage'}, {'id': 12670, 'name': 'los angeles'}, {'id': 155790, 'name': 'private detective'}, {'id': 207268, 'name': 'neo-noir'}]
828	[{'id': 1612, 'name': 'spacecraft'}, {'id': 3243, 'name': 'flying saucer'}, {'id': 6057, 'name': 'peace'}, {'id': 8506, 'name': 'remote control'}, {'id': 9738, 'name': 'ufo'}, {'id': 10891, 'name': 'giant robot'}, {'id': 11479, 'name': 'social commentary'}, {'id': 12999, 'name': 'black and white'}, {'id': 162365, 'name': 'military'}, {'id': 199065, 'name': 'physics professor'}, {'id': 202647, 'na…
3090	[{'id': 534, 'name': 'mexico'}, {'id': 1321, 'name': 'gold'}, {'id': 4542, 'name': 'gold rush'}, {'id': 5332, 'name': 'greed'}, {'id': 9713, 'name': 'friends'}, {'id': 10594, 'name': 'money'}, {'id': 14638, 'name': 'american'}, {'id': 33344, 'name': 'bandit'}, {'id': 33684, 'name': 'dead mule'}, {'id': 33685, 'name': 'gold mine'}, {'id': 162726, 'name': 'prospector'}]
9964	[{'id': 2658, 'name': 'new zealand'}, {'id': 4295, 'name': 'collector'}, {'id': 10292, 'name': 'gore'}, {'id': 10471, 'name': 'cult favorite'}, {'id': 12394, 'name': 'chainsaw'}, {'id': 15344, 'name': 'shot in the stomach'}, {'id': 15351, 'name': 'kicked in the crotch'}, {'id': 18510, 'name': 'head ripped off'}, {'id': 157748, 'name': 'fast food'}, {'id': 157754, 'name': 'knife through the neck'}…
3063	[{'id': 407, 'name': 'dictator'}, {'id': 470, 'name': 'spy'}, {'id': 1704, 'name': 'ambassador'}, {'id': 4063, 'name': 'siege'}, {'id': 4129, 'name': 'widow'}, {'id': 9253, 'name': 'slapstick'}, {'id': 11333, 'name': 'cigar smoking'}, {'id': 11372, 'name': 'lemonade'}, {'id': 46951, 'name': 'mirror'}, {'id': 155707, 'name': 'musical number'}, {'id': 162752, 'name': 'dowager'}, {'id': 220648, 'nam…
13667	[{'id': 1339, 'name': 'duck'}, {'id': 5801, 'name': 'nerd'}, {'id': 7074, 'name': 'paperboy'}, {'id': 159558, 'name': 'skiing'}, {'id': 179430, 'name': 'aftercreditsstinger'}, {'id': 179431, 'name': 'duringcreditsstinger'}]
694	[{'id': 612, 'name': 'hotel'}, {'id': 1533, 'name': 'isolation'}, {'id': 1611, 'name': 'hotelier'}, {'id': 1981, 'name': 'colorado'}, {'id': 2158, 'name': 'maze'}, {'id': 3458, 'name': 'bartender'}, {'id': 3598, 'name': 'ax'}, {'id': 6262, 'name': 'delusion'}, {'id': 9957, 'name': 'loneliness'}, {'id': 10241, 'name': 'caretaker'}, {'id': 10629, 'name': 'vision'}, {'id': 10794, 'name': 'snow'}, {'…
235	[{'id': 818, 'name': 'based on novel'}, {'id': 6054, 'name': 'friendship'}, {'id': 10683, 'name': 'coming of age'}, {'id': 169875, 'name': 'railroad track'}, {'id': 169878, 'name': 'story within the story'}, {'id': 169885, 'name': '\xa0flipping coin'}, {'id': 169886, 'name': 'campfire story'}, {'id': 169887, 'name': 'reference to superman'}, {'id': 169895, 'name': 'normandy beach'}, {'id': 208349…
832	[{'id': 74, 'name': 'germany'}, {'id': 220, 'name': 'berlin'}, {'id': 1449, 'name': 'underworld'}, {'id': 1468, 'name': 'child murderer'}, {'id': 1752, 'name': 'detective inspector'}, {'id': 10291, 'name': 'organized crime'}, {'id': 15009, 'name': 'criminal'}]
765	[{'id': 7946, 'name': 'deer'}, {'id': 8636, 'name': 'blood splatter'}, {'id': 11335, 'name': 'tape recorder'}, {'id': 12394, 'name': 'chainsaw'}, {'id': 13153, 'name': 'spirit'}, {'id': 14819, 'name': 'violence'}, {'id': 18451, 'name': 'over the top'}, {'id': 155626, 'name': 'shot in the arm'}, {'id': 157458, 'name': 'book of the dead'}, {'id': 157459, 'name': 'evil dead'}, {'id': 157465, 'name':…
5925	[{'id': 818, 'name': 'based on novel'}, {'id': 895, 'name': 'optimism'}, {'id': 1223, 'name': 'switzerland'}, {'id': 1480, 'name': 'baseball'}, {'id': 1505, 'name': 'famous score'}, {'id': 1563, 'name': 'prisoner'}, {'id': 1879, 'name': 'shower'}, {'id': 1956, 'name': 'world war ii'}, {'id': 1968, 'name': 'prisoners of war'}, {'id': 2147, 'name': 'claustrophobia'}, {'id': 2652, 'name': 'nazis'}, …
11778	[{'id': 422, 'name': 'vietnam veteran'}, {'id': 904, 'name': 'pennsylvania'}, {'id': 2956, 'name': 'vietnam'}, {'id': 8508, 'name': 'party'}, {'id': 10685, 'name': 'escape'}, {'id': 225061, 'name': 'friend'}, {'id': 228755, 'name': 'viet cong'}, {'id': 228756, 'name': 'pittsburgh steelers'}]
4485	[{'id': 90, 'name': 'paris'}, {'id': 2281, 'name': 'mistake in person'}, {'id': 3490, 'name': 'pop star'}, {'id': 4461, 'name': 'postman'}]
137	[{'id': 563, 'name': 'deja vu'}, {'id': 901, 'name': 'groundhog'}, {'id': 902, 'name': 'weather forecast'}, {'id': 903, 'name': 'telecaster'}, {'id': 904, 'name': 'pennsylvania'}, {'id': 905, 'name': 'alarm clock'}, {'id': 1442, 'name': 'winter'}, {'id': 1521, 'name': 'time warp'}, {'id': 10854, 'name': 'time loop'}, {'id': 34117, 'name': 'cult film'}, {'id': 181324, 'name': 'existentialism'}, {'…
33	[{'id': 549, 'name': 'prostitute'}, {'id': 798, 'name': 'sheriff'}, {'id': 800, 'name': 'bounty'}, {'id': 802, 'name': 'regret'}, {'id': 6145, 'name': 'right and justice'}, {'id': 9748, 'name': 'revenge'}, {'id': 157512, 'name': 'mutilation'}, {'id': 159434, 'name': 'one last job'}, {'id': 160410, 'name': 'reputation'}, {'id': 209631, 'name': 'englishman'}]
982	[{'id': 840, 'name': 'usa president'}, {'id': 2106, 'name': 'cold war'}, {'id': 2109, 'name': 'communist'}, {'id': 3264, 'name': 'corean war'}, {'id': 3995, 'name': 'manchuria'}, {'id': 4500, 'name': 'step parents'}, {'id': 10410, 'name': 'conspiracy'}, {'id': 12400, 'name': 'brainwashing'}, {'id': 15127, 'name': 'killer'}]
8428	[{'id': 236, 'name': 'suicide'}, {'id': 1002, 'name': 'authority'}, {'id': 1701, 'name': 'hero'}, {'id': 1859, 'name': 'arizona'}, {'id': 2135, 'name': 'radio'}, {'id': 2483, 'name': 'nudity'}, {'id': 4630, 'name': 'chaos'}, {'id': 6089, 'name': 'freedom'}, {'id': 6158, 'name': 'cult'}, {'id': 6270, 'name': 'high school'}, {'id': 11196, 'name': 'rebellion'}, {'id': 12974, 'name': 'principal'}, {'…
212	[{'id': 351, 'name': 'poison'}, {'id': 1227, 'name': 'cemetery'}, {'id': 2602, 'name': 'cellar'}, {'id': 3335, 'name': 'halloween'}, {'id': 6038, 'name': 'marriage'}, {'id': 6255, 'name': 'insanity'}, {'id': 9826, 'name': 'murder'}, {'id': 10714, 'name': 'serial killer'}, {'id': 13028, 'name': 'writer'}, {'id': 13092, 'name': 'corpse'}, {'id': 156273, 'name': 'critic'}]
105	[{'id': 389, 'name': 'clock tower'}, {'id': 830, 'name': 'car race'}, {'id': 949, 'name': 'terrorist'}, {'id': 951, 'name': 'delorean'}, {'id': 952, 'name': 'lightning'}, {'id': 953, 'name': 'guitar'}, {'id': 955, 'name': 'plutonium'}, {'id': 999, 'name': 'sports car'}, {'id': 1436, 'name': 'inventor'}, {'id': 1743, 'name': 'journey in the past'}, {'id': 4379, 'name': 'time travel'}, {'id': 4776,…
1633	[{'id': 531, 'name': 'southern usa'}, {'id': 18379, 'name': 'bee'}]
11202	[{'id': 1402, 'name': 'general'}, {'id': 1956, 'name': 'world war ii'}, {'id': 4299, 'name': 'normandy'}, {'id': 5565, 'name': 'biography'}, {'id': 6165, 'name': 'historical figure'}, {'id': 9156, 'name': 'd-day'}, {'id': 11110, 'name': 'dead soldier'}, {'id': 11117, 'name': 'tank'}, {'id': 11139, 'name': 'steel helmet'}, {'id': 40850, 'name': 'destiny'}, {'id': 213798, 'name': 'allies'}]
1554	[{'id': 378, 'name': 'prison'}, {'id': 549, 'name': 'prostitute'}, {'id': 1667, 'name': 'pimp'}, {'id': 1721, 'name': 'fight'}, {'id': 3134, 'name': 'louisiana'}, {'id': 10183, 'name': 'independent film'}, {'id': 10685, 'name': 'escape'}, {'id': 199483, 'name': 'conviction'}]
149	[{'id': 83, 'name': 'saving the world'}, {'id': 464, 'name': 'total destruction'}, {'id': 467, 'name': 'megacity'}, {'id': 542, 'name': 'street gang'}, {'id': 1353, 'name': 'underground'}, {'id': 1402, 'name': 'general'}, {'id': 1485, 'name': 'stadium'}, {'id': 1706, 'name': 'experiment'}, {'id': 1815, 'name': 'atomic bomb'}, {'id': 2766, 'name': 'mutation'}, {'id': 4565, 'name': 'dystopia'}, {'i…
8009	[{'id': 242, 'name': 'new york'}, {'id': 388, 'name': 'scotland'}, {'id': 1400, 'name': 'swordplay'}, {'id': 1938, 'name': 'sword'}, {'id': 3963, 'name': 'cut-off head'}, {'id': 4978, 'name': 'immortality'}]
903	[{'id': 378, 'name': 'prison'}, {'id': 526, 'name': 'rebel'}, {'id': 936, 'name': 'loss of mother'}, {'id': 2539, 'name': 'harassment'}, {'id': 2883, 'name': 'imprisonment'}, {'id': 3737, 'name': 'dying and death'}, {'id': 4487, 'name': 'boxing match'}, {'id': 10685, 'name': 'escape'}, {'id': 11246, 'name': 'barbed wire'}, {'id': 11430, 'name': 'punched in the face'}, {'id': 12605, 'name': 'eggs'…
11673	[{'id': 1605, 'name': 'new love'}, {'id': 4952, 'name': 'inferiority complex'}, {'id': 5330, 'name': 'fencing'}, {'id': 5560, 'name': 'nose'}, {'id': 5933, 'name': 'poet'}]
3034	[{'id': 1706, 'name': 'experiment'}, {'id': 3098, 'name': 'castle'}, {'id': 3487, 'name': 'assistant'}, {'id': 3582, 'name': 'bride'}, {'id': 6737, 'name': 'frankenstein'}, {'id': 10124, 'name': 'laboratory'}, {'id': 10125, 'name': 'mad scientist'}, {'id': 11578, 'name': 'mobster'}, {'id': 11931, 'name': 'spoof'}, {'id': 12416, 'name': 'horror spoof'}, {'id': 14760, 'name': 'scientist'}, {'id': 1…
339	[{'id': 90, 'name': 'paris'}, {'id': 242, 'name': 'new york'}, {'id': 444, 'name': 'taxi'}, {'id': 467, 'name': 'megacity'}, {'id': 588, 'name': 'rome'}, {'id': 811, 'name': 'dialogue'}, {'id': 1499, 'name': 'pastor'}, {'id': 1749, 'name': 'taxi driver'}, {'id': 1757, 'name': 'passenger'}, {'id': 1759, 'name': 'night life'}, {'id': 1760, 'name': 'casual meeting'}, {'id': 1761, 'name': 'metropolis…
10404	[{'id': 271, 'name': 'competition'}, {'id': 1756, 'name': 'opression'}, {'id': 6038, 'name': 'marriage'}, {'id': 6751, 'name': 'polygamy'}, {'id': 8754, 'name': 'concubine'}, {'id': 10329, 'name': 'wealth'}, {'id': 34038, 'name': 'intrigue'}]
914	[{'id': 74, 'name': 'germany'}, {'id': 407, 'name': 'dictator'}, {'id': 928, 'name': 'hairdresser'}, {'id': 1453, 'name': 'amnesia'}, {'id': 2444, 'name': 'jewish ghetto'}, {'id': 2606, 'name': 'jew'}, {'id': 2903, 'name': 'propaganda'}, {'id': 3061, 'name': 'national socialism'}, {'id': 3063, 'name': 'adolf hitler'}, {'id': 3068, 'name': 'national socialist party'}, {'id': 8201, 'name': 'satire'…
756	[{'id': 3537, 'name': 'orchestra'}, {'id': 5783, 'name': 'classical music'}, {'id': 190719, 'name': 'musical segments'}]
288	[{'id': 75, 'name': 'gunslinger'}, {'id': 797, 'name': 'showdown'}, {'id': 5572, 'name': 'fistfight'}, {'id': 11011, 'name': 'morality'}, {'id': 11207, 'name': 'u.s. marshal'}, {'id': 14643, 'name': 'battle'}, {'id': 15108, 'name': 'justice'}, {'id': 18522, 'name': 'one against many'}, {'id': 166552, 'name': 'quick draw'}, {'id': 174244, 'name': 'brawl'}, {'id': 188907, 'name': 'street shootout'}]
910	[{'id': 351, 'name': 'poison'}, {'id': 395, 'name': 'gambling'}, {'id': 703, 'name': 'detective'}, {'id': 9937, 'name': 'suspense'}, {'id': 12670, 'name': 'los angeles'}, {'id': 14964, 'name': 'drug'}, {'id': 155436, 'name': 'classic noir'}, {'id': 155790, 'name': 'private detective'}, {'id': 155851, 'name': 'book store'}, {'id': 155860, 'name': 'philip marlowe'}, {'id': 156091, 'name': 'missing …
2640	[{'id': 236, 'name': 'suicide'}, {'id': 2913, 'name': 'diary'}, {'id': 6054, 'name': 'friendship'}, {'id': 6270, 'name': 'high school'}, {'id': 10123, 'name': 'dark comedy'}, {'id': 41203, 'name': 'clique'}]
16633	[{'id': 4379, 'name': 'time travel'}, {'id': 10965, 'name': 'playwright'}, {'id': 210184, 'name': '1910s'}]
665	[{'id': 3035, 'name': 'roman'}, {'id': 3071, 'name': 'prince'}, {'id': 3339, 'name': 'chariot race'}, {'id': 3575, 'name': 'jerusalem'}, {'id': 5744, 'name': 'governor'}, {'id': 6078, 'name': 'politics'}, {'id': 6917, 'name': 'epic'}, {'id': 9713, 'name': 'friends'}, {'id': 9748, 'name': 'revenge'}, {'id': 11508, 'name': 'jewish'}, {'id': 154820, 'name': 'galley'}, {'id': 192491, 'name': 'galley …
11031	[{'id': 2570, 'name': 'rock star'}, {'id': 4044, 'name': 'groupie'}, {'id': 11800, 'name': 'mockumentary'}, {'id': 41591, 'name': 'music band'}, {'id': 179430, 'name': 'aftercreditsstinger'}, {'id': 179431, 'name': 'duringcreditsstinger'}, {'id': 232186, 'name': 'amplifier'}]
11314	[{'id': 1576, 'name': 'technology'}, {'id': 2163, 'name': 'civilization'}, {'id': 2763, 'name': 'human vs nature'}, {'id': 3676, 'name': 'living together'}, {'id': 11004, 'name': 'rural setting'}, {'id': 11479, 'name': 'social commentary'}, {'id': 18330, 'name': 'nature'}, {'id': 33577, 'name': 'environment'}, {'id': 197052, 'name': 'lost civilization'}]
15143	[{'id': 10873, 'name': 'school'}, {'id': 11870, 'name': 'teen movie'}, {'id': 12392, 'name': 'best friend'}, {'id': 156928, 'name': 'tomboy'}, {'id': 207970, 'name': 'female drummer'}]
89	[{'id': 83, 'name': 'saving the world'}, {'id': 110, 'name': 'venice'}, {'id': 113, 'name': 'holy grail'}, {'id': 295, 'name': 'library'}, {'id': 483, 'name': 'riddle'}, {'id': 494, 'name': 'father son relationship'}, {'id': 1294, 'name': 'whip'}, {'id': 1454, 'name': 'treasure'}, {'id': 2652, 'name': 'nazis'}, {'id': 2847, 'name': 'entrapment'}, {'id': 2901, 'name': 'crusader'}, {'id': 6956, 'na…
10322	[{'id': 521, 'name': 'washington d.c.'}, {'id': 840, 'name': 'usa president'}, {'id': 1284, 'name': 'identity'}, {'id': 1474, 'name': 'policy and organisations'}, {'id': 1646, 'name': 'autism'}, {'id': 2496, 'name': 'impotence'}, {'id': 4003, 'name': 'botanist'}]
783	[{'id': 789, 'name': 'muslim'}, {'id': 958, 'name': 'indian lead'}, {'id': 1775, 'name': 'demonstration'}, {'id': 1956, 'name': 'world war ii'}, {'id': 2883, 'name': 'imprisonment'}, {'id': 3398, 'name': 'release from prison'}, {'id': 3644, 'name': 'south africa'}, {'id': 3930, 'name': 'bravery'}, {'id': 4089, 'name': 'hunger strike'}, {'id': 4090, 'name': 'colony'}, {'id': 4092, 'name': 'morning…
10644	[{'id': 460, 'name': 'free love'}, {'id': 1326, 'name': 'infidelity'}, {'id': 1797, 'name': 'loyalty'}, {'id': 2111, 'name': 'soviet union'}, {'id': 3055, 'name': 'soviet troops'}, {'id': 3530, 'name': 'prague'}, {'id': 4320, 'name': 'lover'}, {'id': 6281, 'name': 'partnership'}, {'id': 173644, 'name': 'communism'}]
11257	[{'id': 5091, 'name': 'kiss'}, {'id': 5832, 'name': 'bed and breakfast place'}, {'id': 8032, 'name': 'florence'}]
14370	[{'id': 3290, 'name': 'laser'}, {'id': 41609, 'name': 'ego'}, {'id': 155722, 'name': 'teen comedy'}, {'id': 156810, 'name': 'science'}, {'id': 156811, 'name': 'usaf'}, {'id': 156813, 'name': 'computer cracker'}, {'id': 187056, 'name': 'woman director'}]
12104	[{'id': 292, 'name': 'berlin wall'}, {'id': 2340, 'name': 'paranoia'}, {'id': 4372, 'name': 'wall'}, {'id': 6027, 'name': 'music'}, {'id': 161919, 'name': 'adult animation'}]
625	[{'id': 393, 'name': 'civil war'}, {'id': 736, 'name': 'journalist'}, {'id': 1003, 'name': 'photographer'}, {'id': 2956, 'name': 'vietnam'}, {'id': 2960, 'name': 'cambodia'}, {'id': 3104, 'name': 'killing fields'}, {'id': 3105, 'name': 'red khmer'}, {'id': 3106, 'name': 'pol pot'}, {'id': 9672, 'name': 'based on true story'}, {'id': 14900, 'name': 'genocide'}, {'id': 185722, 'name': 'based on tru…
8816	[{'id': 240, 'name': 'underdog'}, {'id': 1192, 'name': 'sweden'}, {'id': 6464, 'name': 'uncle'}, {'id': 9957, 'name': 'loneliness'}]
830	[{'id': 1280, 'name': 'lasergun'}, {'id': 1299, 'name': 'monster'}, {'id': 1826, 'name': 'space marine'}, {'id': 1872, 'name': 'loss of father'}, {'id': 3243, 'name': 'flying saucer'}, {'id': 4190, 'name': 'lost civilisation'}, {'id': 4191, 'name': 'defense mechanism'}, {'id': 5600, 'name': 'daughter'}, {'id': 5721, 'name': 'engineer'}, {'id': 10124, 'name': 'laboratory'}, {'id': 12405, 'name': '…
2323	[{'id': 802, 'name': 'regret'}, {'id': 818, 'name': 'based on novel'}, {'id': 1480, 'name': 'baseball'}, {'id': 2618, 'name': 'miracle'}, {'id': 4932, 'name': 'farm'}, {'id': 6075, 'name': 'sport'}, {'id': 7312, 'name': 'road trip'}, {'id': 10818, 'name': 'author'}, {'id': 13005, 'name': 'doctor'}, {'id': 156802, 'name': 'cornfield'}, {'id': 158086, 'name': 'recluse'}, {'id': 158679, 'name': 'pta…
983	[{'id': 642, 'name': 'robbery'}, {'id': 736, 'name': 'journalist'}, {'id': 1321, 'name': 'gold'}, {'id': 1332, 'name': 'cheating'}, {'id': 1454, 'name': 'treasure'}, {'id': 2505, 'name': 'coronation'}, {'id': 3202, 'name': 'con man'}, {'id': 4100, 'name': 'british army'}, {'id': 4107, 'name': 'british empire'}, {'id': 4414, 'name': 'adventure'}, {'id': 9713, 'name': 'friends'}, {'id': 13065, 'nam…
642	[{'id': 1016, 'name': 'wyoming'}, {'id': 6165, 'name': 'historical figure'}, {'id': 168374, 'name': 'loot sharing'}]
655	[{'id': 380, 'name': 'brother brother relationship'}, {'id': 802, 'name': 'regret'}, {'id': 1556, 'name': 'texas'}, {'id': 3276, 'name': 'peep show'}, {'id': 4580, 'name': 'van'}, {'id': 10392, 'name': 'mute'}, {'id': 11436, 'name': 'redemption'}, {'id': 12670, 'name': 'los angeles'}, {'id': 18034, 'name': 'desert'}, {'id': 18035, 'name': 'family'}, {'id': 165787, 'name': 'home movie'}, {'id': 20…
10341	[{'id': 3376, 'name': 'satellite'}, {'id': 167043, 'name': 'road movie'}]
639	[{'id': 242, 'name': 'new york'}, {'id': 1157, 'name': 'wife husband relationship'}, {'id': 1946, 'name': 'restaurant'}, {'id': 3200, 'name': 'platonic love'}, {'id': 3201, 'name': 'orgasm'}, {'id': 6054, 'name': 'friendship'}, {'id': 10556, 'name': 'male female relationship'}]
266022	[]
168450	[]
30180	[{'id': 5696, 'name': 'grunge'}, {'id': 11700, 'name': 'rock music'}]
31388	[{'id': 1453, 'name': 'amnesia'}, {'id': 1991, 'name': 'santa claus'}, {'id': 33626, 'name': 'millionaire'}]
41801	[{'id': 934, 'name': 'judge'}, {'id': 5779, 'name': 'daydream'}, {'id': 5923, 'name': 'sister'}, {'id': 6399, 'name': 'rope'}, {'id': 10183, 'name': 'independent film'}, {'id': 10768, 'name': 'lesbian'}, {'id': 15320, 'name': 'insecurity'}, {'id': 33841, 'name': 'incest'}, {'id': 41380, 'name': 'crucifix'}, {'id': 156651, 'name': 'lipstick'}, {'id': 156770, 'name': 'tightrope'}, {'id': 156771, 'n…
66034	[]
348138	[{'id': 10183, 'name': 'independent film'}]
96288	[{'id': 187056, 'name': 'woman director'}]
61536	[{'id': 10183, 'name': 'independent film'}, {'id': 190427, 'name': 'vaudeville act'}]
18762	[{'id': 1691, 'name': 'dance'}, {'id': 5349, 'name': 'surfing'}, {'id': 6075, 'name': 'sport'}, {'id': 10183, 'name': 'independent film'}]
331367	[]
8077	[{'id': 378, 'name': 'prison'}, {'id': 803, 'name': 'android'}, {'id': 1612, 'name': 'spacecraft'}, {'id': 1826, 'name': 'space marine'}, {'id': 2883, 'name': 'imprisonment'}, {'id': 3388, 'name': 'space colony'}, {'id': 3801, 'name': 'space travel'}, {'id': 4083, 'name': 'rottweiler'}, {'id': 4565, 'name': 'dystopia'}, {'id': 9663, 'name': 'sequel'}, {'id': 9951, 'name': 'alien'}, {'id': 11436, …
814	[{'id': 1014, 'name': 'loss of lover'}, {'id': 1567, 'name': 'intensive care'}, {'id': 3737, 'name': 'dying and death'}, {'id': 4375, 'name': 'transformation'}, {'id': 4553, 'name': 'black humor'}, {'id': 5319, 'name': 'pub'}, {'id': 11004, 'name': 'rural setting'}, {'id': 12564, 'name': 'werewolf'}, {'id': 223059, 'name': 'animal horror'}]
41671	[{'id': 9663, 'name': 'sequel'}, {'id': 46951, 'name': 'mirror'}, {'id': 162846, 'name': 'ghost'}]
27214	[{'id': 3358, 'name': 'haunted house'}]
52263	[{'id': 293, 'name': 'female nudity'}, {'id': 3358, 'name': 'haunted house'}, {'id': 9663, 'name': 'sequel'}, {'id': 156174, 'name': 'occult'}, {'id': 161750, 'name': 'dollhouse'}, {'id': 162846, 'name': 'ghost'}, {'id': 194834, 'name': 'amityville horror'}]
33519	[{'id': 1003, 'name': 'photographer'}, {'id': 1366, 'name': 'shotgun'}, {'id': 3684, 'name': 'religion and supernatural'}, {'id': 46951, 'name': 'mirror'}, {'id': 156075, 'name': 'evil'}, {'id': 194834, 'name': 'amityville horror'}]
16235	[{'id': 516, 'name': 'child abuse'}, {'id': 572, 'name': 'sex'}, {'id': 1155, 'name': 'brother sister relationship'}, {'id': 2626, 'name': 'exorcism'}, {'id': 3350, 'name': 'poltergeist'}, {'id': 6095, 'name': 'house'}, {'id': 9675, 'name': 'prequel'}, {'id': 9712, 'name': 'possession'}, {'id': 10041, 'name': 'dysfunctional family'}, {'id': 10183, 'name': 'independent film'}, {'id': 14765, 'name'…
11449	[{'id': 3358, 'name': 'haunted house'}, {'id': 9398, 'name': 'long island'}, {'id': 33467, 'name': 'new home'}, {'id': 159940, 'name': 'exorcist'}, {'id': 173099, 'name': 'indian burial ground'}, {'id': 173103, 'name': 'newspaper article'}, {'id': 230191, 'name': 'haunted'}]
41848	[{'id': 236, 'name': 'suicide'}, {'id': 2483, 'name': 'nudity'}, {'id': 3358, 'name': 'haunted house'}, {'id': 9663, 'name': 'sequel'}, {'id': 11183, 'name': 'fireplace'}, {'id': 14792, 'name': 'tarantula'}, {'id': 194834, 'name': 'amityville horror'}, {'id': 206850, 'name': 'canuxploitation'}]
25944	[{'id': 131, 'name': 'italy'}, {'id': 293, 'name': 'female nudity'}, {'id': 570, 'name': 'rape'}, {'id': 1909, 'name': 'coffin'}, {'id': 2109, 'name': 'communist'}, {'id': 2389, 'name': 'virgin'}, {'id': 3133, 'name': 'vampire'}, {'id': 3633, 'name': 'dracula'}, {'id': 9755, 'name': 'parody'}, {'id': 10292, 'name': 'gore'}, {'id': 155493, 'name': 'campy'}, {'id': 232441, 'name': 'sister sister in…
24913	[{'id': 2041, 'name': 'island'}, {'id': 8508, 'name': 'party'}, {'id': 9826, 'name': 'murder'}, {'id': 11870, 'name': 'teen movie'}, {'id': 12339, 'name': 'slasher'}, {'id': 154681, 'name': "april fool's day"}, {'id': 186463, 'name': 'holiday horror'}, {'id': 206850, 'name': 'canuxploitation'}, {'id': 219991, 'name': 'elimination derby'}, {'id': 221023, 'name': 'college friends'}]
49126	[{'id': 818, 'name': 'based on novel'}, {'id': 3030, 'name': 'nightmare'}, {'id': 156104, 'name': 'stranger'}]
32076	[{'id': 242, 'name': 'new york'}, {'id': 1419, 'name': 'gun'}, {'id': 3392, 'name': 'voodoo'}, {'id': 3875, 'name': 'barn'}, {'id': 4720, 'name': 'ritual'}, {'id': 6158, 'name': 'cult'}, {'id': 156593, 'name': 'ritual murder'}]
571	[{'id': 2589, 'name': 'pet shop'}, {'id': 3556, 'name': 'seclusion'}, {'id': 5500, 'name': 'playground'}, {'id': 9937, 'name': 'suspense'}, {'id': 10430, 'name': 'seagull'}, {'id': 11183, 'name': 'fireplace'}, {'id': 11237, 'name': 'rotoscoping'}, {'id': 11429, 'name': 'head wound'}, {'id': 11732, 'name': 'cigarette smoking'}, {'id': 14660, 'name': 'bird attack'}, {'id': 156037, 'name': 'socialit…
8851	[{'id': 1415, 'name': 'small town'}, {'id': 9732, 'name': 'movie in movie'}, {'id': 10154, 'name': 'blob'}, {'id': 156091, 'name': 'missing person'}, {'id': 167149, 'name': 'good cop bad cop'}, {'id': 172136, 'name': 'space monster'}, {'id': 188178, 'name': 'teenage hero'}, {'id': 221696, 'name': 'kid brother'}, {'id': 233401, 'name': 'monster film'}, {'id': 234727, 'name': 'teenage heroine'}, {'…
37843	[{'id': 966, 'name': 'beach'}, {'id': 1299, 'name': 'monster'}, {'id': 5789, 'name': 'sand'}, {'id': 11931, 'name': 'spoof'}]
32146	[{'id': 11268, 'name': 'psychologist'}, {'id': 13063, 'name': 'car accident'}, {'id': 180162, 'name': 'death row inmate'}]
30346	[{'id': 13005, 'name': 'doctor'}, {'id': 187675, 'name': 'medical student'}, {'id': 191331, 'name': 'body snatchers'}]
6114	[{'id': 596, 'name': 'adultery'}, {'id': 2158, 'name': 'maze'}, {'id': 3133, 'name': 'vampire'}, {'id': 4197, 'name': 'bite'}, {'id': 9714, 'name': 'remake'}, {'id': 155301, 'name': 'rough sex'}, {'id': 156112, 'name': 'wake'}, {'id': 160292, 'name': 'religious conflict'}, {'id': 169618, 'name': 'bestiality'}, {'id': 169620, 'name': 'correspondence'}, {'id': 169621, 'name': 'vampire sex'}, {'id':…
229	[{'id': 952, 'name': 'lightning'}, {'id': 1227, 'name': 'cemetery'}, {'id': 1299, 'name': 'monster'}, {'id': 4271, 'name': 'hermit'}, {'id': 5313, 'name': 'parts of dead body'}, {'id': 5314, 'name': 'mill'}, {'id': 6737, 'name': 'frankenstein'}, {'id': 10125, 'name': 'mad scientist'}, {'id': 155489, 'name': 'classic horror'}, {'id': 235810, 'name': 'comedic relief'}]
13549	[{'id': 1909, 'name': 'coffin'}, {'id': 15346, 'name': 'old dark house'}, {'id': 155733, 'name': 'old house'}]
9529	[{'id': 5340, 'name': 'investigation'}, {'id': 9955, 'name': 'urban legend'}, {'id': 10616, 'name': 'urban'}, {'id': 12105, 'name': 'student'}, {'id': 13160, 'name': 'university'}, {'id': 46951, 'name': 'mirror'}, {'id': 161707, 'name': 'candyman'}, {'id': 161712, 'name': 'hook for a hand'}, {'id': 161722, 'name': 'housing project'}, {'id': 161728, 'name': 'urban decay'}, {'id': 187343, 'name': '…
1598	[{'id': 378, 'name': 'prison'}, {'id': 516, 'name': 'child abuse'}, {'id': 570, 'name': 'rape'}, {'id': 1415, 'name': 'small town'}, {'id': 5600, 'name': 'daughter'}, {'id': 6149, 'name': 'police'}, {'id': 9748, 'name': 'revenge'}, {'id': 10909, 'name': 'lawyer'}, {'id': 11333, 'name': 'cigar smoking'}, {'id': 13073, 'name': 'fear'}, {'id': 15162, 'name': 'dog'}, {'id': 41381, 'name': 'rapist'}]
11349	[{'id': 351, 'name': 'poison'}, {'id': 1415, 'name': 'small town'}, {'id': 1422, 'name': 'boat'}, {'id': 1591, 'name': 'ex-detainee'}, {'id': 6259, 'name': 'psychopath'}, {'id': 10909, 'name': 'lawyer'}, {'id': 14659, 'name': 'girl'}, {'id': 15162, 'name': 'dog'}, {'id': 18035, 'name': 'family'}, {'id': 165271, 'name': 'listening to the radio'}]
7340	[{'id': 818, 'name': 'based on novel'}, {'id': 1227, 'name': 'cemetery'}, {'id': 1533, 'name': 'isolation'}, {'id': 1674, 'name': 'stage'}, {'id': 2483, 'name': 'nudity'}, {'id': 3036, 'name': 'bible'}, {'id': 5086, 'name': 'telekinesis'}, {'id': 9748, 'name': 'revenge'}, {'id': 10048, 'name': 'unrequited love'}, {'id': 10266, 'name': 'prom'}, {'id': 10508, 'name': 'teacher'}, {'id': 10873, 'name…
6217	[{'id': 1366, 'name': 'shotgun'}, {'id': 10563, 'name': 'attack'}, {'id': 10968, 'name': 'lingerie'}, {'id': 15365, 'name': 'held captive'}, {'id': 33841, 'name': 'incest'}, {'id': 157890, 'name': 'dissection'}, {'id': 179416, 'name': 'jungle cat'}, {'id': 190370, 'name': 'erotic movie'}]
377	[{'id': 1468, 'name': 'child murderer'}, {'id': 2116, 'name': 'sleep'}, {'id': 3030, 'name': 'nightmare'}, {'id': 6152, 'name': 'supernatural'}, {'id': 12339, 'name': 'slasher'}, {'id': 13130, 'name': 'teenager'}, {'id': 18029, 'name': 'trapped'}, {'id': 33457, 'name': 'alcoholic'}, {'id': 157418, 'name': 'boiler room'}, {'id': 163841, 'name': 'booby trap'}, {'id': 170383, 'name': 'disfigurement'…
653	[{'id': 272, 'name': 'transylvania'}, {'id': 1370, 'name': 'shapeshifting'}, {'id': 1430, 'name': 'self sacrifice'}, {'id': 3098, 'name': 'castle'}, {'id': 3133, 'name': 'vampire'}, {'id': 4078, 'name': 'ghost ship'}, {'id': 13056, 'name': 'loss of wife'}, {'id': 154802, 'name': 'silent film'}, {'id': 156818, 'name': 'seashore'}, {'id': 157185, 'name': 'vampire bat'}, {'id': 158142, 'name': 'real…
28198	[{'id': 110, 'name': 'venice'}, {'id': 293, 'name': 'female nudity'}, {'id': 394, 'name': 'gypsy'}, {'id': 3133, 'name': 'vampire'}, {'id': 3473, 'name': 'carnival'}]
794	[{'id': 345, 'name': 'monk'}, {'id': 530, 'name': 'prophecy'}, {'id': 1704, 'name': 'ambassador'}, {'id': 2341, 'name': 'nanny'}, {'id': 4083, 'name': 'rottweiler'}, {'id': 4084, 'name': "devil's son"}, {'id': 4087, 'name': 'revelation'}, {'id': 5160, 'name': 'aggression by animal'}, {'id': 6025, 'name': 'photography'}, {'id': 11627, 'name': 'paranormal phenomena'}, {'id': 13001, 'name': 'cowardl…
31640	[{'id': 642, 'name': 'robbery'}, {'id': 1419, 'name': 'gun'}, {'id': 1721, 'name': 'fight'}, {'id': 9673, 'name': 'love'}, {'id': 9826, 'name': 'murder'}, {'id': 10051, 'name': 'heist'}, {'id': 14604, 'name': 'theft'}, {'id': 33461, 'name': 'diamond'}, {'id': 207268, 'name': 'neo-noir'}]
8744	[{'id': 380, 'name': 'brother brother relationship'}, {'id': 1010, 'name': 'bar'}, {'id': 1419, 'name': 'gun'}, {'id': 1562, 'name': 'hostage'}, {'id': 4063, 'name': 'siege'}, {'id': 6149, 'name': 'police'}, {'id': 9937, 'name': 'suspense'}]
25189	[{'id': 572, 'name': 'sex'}, {'id': 1992, 'name': 'professor'}, {'id': 13027, 'name': 'wedding'}, {'id': 187056, 'name': 'woman director'}, {'id': 208709, 'name': 'columbia university'}]
145	[{'id': 240, 'name': 'underdog'}, {'id': 388, 'name': 'scotland'}, {'id': 549, 'name': 'prostitute'}, {'id': 856, 'name': 'paraplegic'}, {'id': 941, 'name': 'tradition'}, {'id': 946, 'name': 'excommunication'}, {'id': 1002, 'name': 'authority'}, {'id': 1330, 'name': 'social coercions'}, {'id': 3679, 'name': 'society'}, {'id': 3737, 'name': 'dying and death'}, {'id': 6150, 'name': 'faith'}, {'id':…
2212	[{'id': 996, 'name': 'expensive restaurant'}, {'id': 1406, 'name': 'night watchman'}, {'id': 3703, 'name': 'law'}, {'id': 5340, 'name': 'investigation'}, {'id': 9937, 'name': 'suspense'}, {'id': 12105, 'name': 'student'}, {'id': 12392, 'name': 'best friend'}]
199	[{'id': 503, 'name': 'federation'}, {'id': 505, 'name': 'starfleet'}, {'id': 522, 'name': 'borg'}, {'id': 671, 'name': 'enterprise-e'}, {'id': 679, 'name': 'cyborg'}, {'id': 680, 'name': 'montana'}, {'id': 836, 'name': 'resistance'}, {'id': 1436, 'name': 'inventor'}, {'id': 1522, 'name': 'repayment'}, {'id': 1523, 'name': 'obsession'}, {'id': 49960, 'name': 'business start-up'}, {'id': 161176, 'n…
7863	[{'id': 3344, 'name': 'letter'}, {'id': 3810, 'name': 'jumping'}, {'id': 5561, 'name': 'child prodigy'}, {'id': 10499, 'name': 'pool'}, {'id': 14743, 'name': 'pianist'}, {'id': 33484, 'name': 'concert hall'}, {'id': 191815, 'name': 'breakdown'}]
12498	[{'id': 10183, 'name': 'independent film'}, {'id': 170630, 'name': 'repair shop'}, {'id': 170633, 'name': 'southern'}, {'id': 170646, 'name': 'death threat'}, {'id': 170647, 'name': 'story'}, {'id': 170648, 'name': 'religious art'}, {'id': 170652, 'name': 'father figure'}]
9279	[{'id': 65, 'name': 'holiday'}, {'id': 1441, 'name': 'christmas party'}, {'id': 1991, 'name': 'santa claus'}, {'id': 4290, 'name': 'toy'}, {'id': 6300, 'name': 'puppet'}, {'id': 207317, 'name': 'christmas'}, {'id': 210190, 'name': 'turboman'}, {'id': 210191, 'name': 'navidad'}]
53234	[]
17204	[{'id': 1468, 'name': 'child murderer'}, {'id': 6145, 'name': 'right and justice'}]
21539	[{'id': 290, 'name': 'angel'}, {'id': 2409, 'name': 'church choir'}, {'id': 5708, 'name': 'gospel'}, {'id': 172504, 'name': 'reverend'}, {'id': 179567, 'name': 'crisis of faith'}, {'id': 187056, 'name': 'woman director'}]
85589	[]
12709	[{'id': 437, 'name': 'painter'}, {'id': 572, 'name': 'sex'}, {'id': 2382, 'name': 'flower'}, {'id': 3303, 'name': 'bedroom'}, {'id': 6148, 'name': 'court'}, {'id': 15199, 'name': 'rabbit'}, {'id': 17995, 'name': 'epidemic'}, {'id': 33790, 'name': '\xa0drainage project'}, {'id': 41276, 'name': '\xa0powder'}, {'id': 160279, 'name': '18th century'}]
20539	[{'id': 616, 'name': 'witch'}, {'id': 1700, 'name': 'massachusetts'}, {'id': 2983, 'name': 'passion'}, {'id': 10138, 'name': 'satan'}, {'id': 10541, 'name': 'curse'}, {'id': 33795, 'name': 'salem'}]
11674	[{'id': 212, 'name': 'london england'}, {'id': 5154, 'name': 'fur'}, {'id': 7024, 'name': 'fashion designer'}, {'id': 8841, 'name': 'puppy'}, {'id': 15101, 'name': "based on children's book"}, {'id': 15162, 'name': 'dog'}, {'id': 158369, 'name': 'dalmatian'}]
199512	[{'id': 9748, 'name': 'revenge'}]
64900	[{'id': 9937, 'name': 'suspense'}, {'id': 14676, 'name': 'series of murders'}, {'id': 187056, 'name': 'woman director'}]
1573	[{'id': 502, 'name': 'ambush'}, {'id': 720, 'name': 'helicopter'}, {'id': 736, 'name': 'journalist'}, {'id': 818, 'name': 'based on novel'}, {'id': 822, 'name': 'airport'}, {'id': 4709, 'name': 'hand grenade'}, {'id': 5572, 'name': 'fistfight'}, {'id': 8015, 'name': 'cop'}, {'id': 9663, 'name': 'sequel'}, {'id': 10794, 'name': 'snow'}, {'id': 10808, 'name': 'dulles international airport'}, {'id':…
152	[{'id': 310, 'name': 'artificial intelligence'}, {'id': 504, 'name': 'uss enterprise'}, {'id': 505, 'name': 'starfleet'}, {'id': 582, 'name': 'san francisco'}, {'id': 1430, 'name': 'self sacrifice'}, {'id': 1612, 'name': 'spacecraft'}, {'id': 155211, 'name': 'klingon'}, {'id': 155212, 'name': 'vulcan'}, {'id': 161176, 'name': 'space opera'}]
174	[{'id': 455, 'name': 'farewell'}, {'id': 503, 'name': 'federation'}, {'id': 505, 'name': 'starfleet'}, {'id': 559, 'name': 'peace conference'}, {'id': 665, 'name': 'uss enterprise-a'}, {'id': 750, 'name': 'rura penthe'}, {'id': 3012, 'name': 'court case'}, {'id': 4732, 'name': 'peace contract'}, {'id': 4812, 'name': 'plan'}, {'id': 155211, 'name': 'klingon'}, {'id': 161176, 'name': 'space opera'}]
172	[{'id': 503, 'name': 'federation'}, {'id': 505, 'name': 'starfleet'}, {'id': 665, 'name': 'uss enterprise-a'}, {'id': 748, 'name': 'sha-ka-ree'}, {'id': 963, 'name': 'loss of brother'}, {'id': 1430, 'name': 'self sacrifice'}, {'id': 1562, 'name': 'hostage'}, {'id': 5362, 'name': 'liberation of hostage'}, {'id': 12388, 'name': 'romulans'}, {'id': 155211, 'name': 'klingon'}, {'id': 155212, 'name': …
154	[{'id': 504, 'name': 'uss enterprise'}, {'id': 747, 'name': 'genesis'}, {'id': 1423, 'name': 'asteroid'}, {'id': 1430, 'name': 'self sacrifice'}, {'id': 1599, 'name': 'midlife crisis'}, {'id': 1613, 'name': 'terraforming'}, {'id': 1615, 'name': 'simulator'}, {'id': 1617, 'name': 'cadet'}, {'id': 1618, 'name': 'radiation'}, {'id': 5218, 'name': 'uss reliant'}, {'id': 5219, 'name': 'ceti alpha v'},…
157	[]
168	[{'id': 83, 'name': 'saving the world'}, {'id': 582, 'name': 'san francisco'}, {'id': 665, 'name': 'uss enterprise-a'}, {'id': 4379, 'name': 'time travel'}, {'id': 4676, 'name': 'whale'}, {'id': 5359, 'name': 'marine biologist'}, {'id': 155212, 'name': 'vulcan'}, {'id': 161176, 'name': 'space opera'}]
364	[{'id': 65, 'name': 'holiday'}, {'id': 417, 'name': 'corruption'}, {'id': 848, 'name': 'double life'}, {'id': 849, 'name': 'dc comics'}, {'id': 853, 'name': 'crime fighter'}, {'id': 3298, 'name': 'hallucination'}, {'id': 5570, 'name': 'christmas tree'}, {'id': 6969, 'name': 'gotham city'}, {'id': 7002, 'name': 'vigilante'}, {'id': 9715, 'name': 'superhero'}, {'id': 14819, 'name': 'violence'}, {'i…
11967	[{'id': 417, 'name': 'corruption'}, {'id': 798, 'name': 'sheriff'}, {'id': 1559, 'name': 'deputy sheriff'}, {'id': 2752, 'name': 'ranch'}, {'id': 5672, 'name': 'billy the kid'}, {'id': 9503, 'name': 'outlaw'}, {'id': 10226, 'name': 'neighbor'}]
9086	[{'id': 255, 'name': 'male nudity'}, {'id': 293, 'name': 'female nudity'}, {'id': 378, 'name': 'prison'}, {'id': 534, 'name': 'mexico'}, {'id': 549, 'name': 'prostitute'}, {'id': 798, 'name': 'sheriff'}, {'id': 1666, 'name': 'mexican standoff'}, {'id': 5672, 'name': 'billy the kid'}, {'id': 9503, 'name': 'outlaw'}, {'id': 9663, 'name': 'sequel'}, {'id': 10322, 'name': 'native american'}, {'id': 1…
621	[{'id': 391, 'name': 'flying car'}, {'id': 542, 'name': 'street gang'}, {'id': 795, 'name': 'running'}, {'id': 3687, 'name': 'graduation'}, {'id': 4344, 'name': 'musical'}, {'id': 9823, 'name': 'rivalry'}, {'id': 10181, 'name': 'based on play or musical'}, {'id': 18453, 'name': 'gossip'}, {'id': 34130, 'name': 'makeover'}, {'id': 159953, 'name': 'automobile racing'}, {'id': 164246, 'name': 'nosta…
9037	[{'id': 4344, 'name': 'musical'}, {'id': 8290, 'name': 'talent show'}, {'id': 14735, 'name': 'motorcycle'}, {'id': 187056, 'name': 'woman director'}]
10173	[{'id': 3392, 'name': 'voodoo'}, {'id': 8015, 'name': 'cop'}, {'id': 9826, 'name': 'murder'}, {'id': 18035, 'name': 'family'}]
55687	[{'id': 4458, 'name': 'post-apocalyptic'}, {'id': 188957, 'name': 'virus'}]
168535	[]
8845	[{'id': 1650, 'name': 'cook'}, {'id': 2770, 'name': 'war ship'}, {'id': 3070, 'name': 'mercenary'}, {'id': 3312, 'name': 'nuclear missile'}, {'id': 7188, 'name': 'hostage-taking'}]
46681	[{'id': 11034, 'name': 'b movie'}, {'id': 13098, 'name': 'moral courage'}, {'id': 162756, 'name': 'whaler'}]
578	[{'id': 1495, 'name': 'fishing'}, {'id': 1913, 'name': 'atlantic ocean'}, {'id': 2069, 'name': 'bathing'}, {'id': 2580, 'name': 'shipwreck'}, {'id': 2993, 'name': 'police chief'}, {'id': 2996, 'name': 'ferry boat'}, {'id': 3737, 'name': 'dying and death'}, {'id': 11280, 'name': 'dolly zoom'}, {'id': 15097, 'name': 'shark'}, {'id': 15098, 'name': 'great white shark'}, {'id': 223059, 'name': 'anima…
579	[{'id': 1919, 'name': 'mayor'}, {'id': 2041, 'name': 'island'}, {'id': 2993, 'name': 'police chief'}, {'id': 3180, 'name': 'sailing'}, {'id': 3735, 'name': 'boat accident'}, {'id': 3737, 'name': 'dying and death'}, {'id': 4210, 'name': 'panic'}, {'id': 5156, 'name': 'current'}, {'id': 5160, 'name': 'aggression by animal'}, {'id': 9663, 'name': 'sequel'}, {'id': 10084, 'name': 'rescue'}, {'id': 13…
17692	[{'id': 269, 'name': 'diving'}, {'id': 630, 'name': 'dolphin'}, {'id': 1196, 'name': 'florida'}, {'id': 9663, 'name': 'sequel'}, {'id': 10503, 'name': 'scuba diving'}, {'id': 15058, 'name': 'swimming'}, {'id': 15097, 'name': 'shark'}, {'id': 15098, 'name': 'great white shark'}, {'id': 158108, 'name': 'killer shark'}, {'id': 158252, 'name': 'giant animal'}, {'id': 158340, 'name': 'theme park'}, {'…
17795	[{'id': 833, 'name': 'white house'}, {'id': 840, 'name': 'usa president'}, {'id': 3635, 'name': 'national security agency (nsa)'}, {'id': 15017, 'name': 'danger'}, {'id': 169028, 'name': 'sable'}, {'id': 169046, 'name': 'writ'}]
75	[{'id': 83, 'name': 'saving the world'}, {'id': 464, 'name': 'total destruction'}, {'id': 833, 'name': 'white house'}, {'id': 839, 'name': 'mars'}, {'id': 840, 'name': 'usa president'}, {'id': 843, 'name': 'cataclysm'}, {'id': 1280, 'name': 'lasergun'}, {'id': 1704, 'name': 'ambassador'}, {'id': 1705, 'name': 'congress'}, {'id': 2867, 'name': 'pest'}, {'id': 3243, 'name': 'flying saucer'}]
13891	[{'id': 934, 'name': 'judge'}, {'id': 10183, 'name': 'independent film'}, {'id': 193013, 'name': 'extremist'}]
9390	[{'id': 1485, 'name': 'stadium'}, {'id': 3658, 'name': 'career'}, {'id': 6075, 'name': 'sport'}, {'id': 178372, 'name': 'sports agent'}]
378	[{'id': 1009, 'name': 'baby'}, {'id': 1545, 'name': 'supermarket'}, {'id': 1859, 'name': 'arizona'}, {'id': 3725, 'name': 'pregnancy and birth'}]
10896	[{'id': 271, 'name': 'competition'}, {'id': 6054, 'name': 'friendship'}, {'id': 6062, 'name': 'hostility'}, {'id': 13063, 'name': 'car accident'}, {'id': 194228, 'name': 'salesmen'}]
2322	[{'id': 2157, 'name': 'hacker'}, {'id': 2303, 'name': 'mathematician'}, {'id': 4967, 'name': 'assignment'}, {'id': 6129, 'name': 'company'}, {'id': 155555, 'name': 'computer hacker'}]
41240	[{'id': 187056, 'name': 'woman director'}]
26949	[{'id': 2504, 'name': 'world war i'}, {'id': 155509, 'name': 'hemmingway'}]
9819	[{'id': 1156, 'name': 'sister sister relationship'}, {'id': 5923, 'name': 'sister'}, {'id': 8097, 'name': 'leukemia'}, {'id': 9824, 'name': 'reunion'}, {'id': 10163, 'name': 'cancer'}, {'id': 185263, 'name': 'bone marrow transplant'}]
49799	[{'id': 494, 'name': 'father son relationship'}, {'id': 6782, 'name': 'addiction'}, {'id': 18035, 'name': 'family'}]
31908	[{'id': 782, 'name': 'assassin'}, {'id': 4129, 'name': 'widow'}, {'id': 11038, 'name': 'trial'}, {'id': 163116, 'name': 'civil rights'}, {'id': 208647, 'name': 'activist'}]
46027	[{'id': 417, 'name': 'corruption'}, {'id': 6149, 'name': 'police'}, {'id': 11734, 'name': 'police corruption'}, {'id': 33518, 'name': 'district attorney'}, {'id': 156022, 'name': 'nypd'}]
3179	[{'id': 521, 'name': 'washington d.c.'}, {'id': 585, 'name': 'casino'}, {'id': 612, 'name': 'hotel'}, {'id': 1670, 'name': 'sun'}, {'id': 2136, 'name': 'television'}, {'id': 2700, 'name': 'sperm'}, {'id': 10988, 'name': 'based on tv series'}, {'id': 14570, 'name': 'las vegas'}, {'id': 156788, 'name': 'swat team'}, {'id': 161919, 'name': 'adult animation'}, {'id': 167043, 'name': 'road movie'}]
1802	[{'id': 254, 'name': 'france'}, {'id': 2073, 'name': 'illiteracy'}, {'id': 2755, 'name': 'country life'}, {'id': 3804, 'name': 'post'}, {'id': 4025, 'name': 'brittany'}, {'id': 4029, 'name': 'bourgeoisie'}, {'id': 4034, 'name': 'class society'}, {'id': 5248, 'name': 'female friendship'}, {'id': 5808, 'name': 'pregnant minor'}, {'id': 5916, 'name': 'gallery owner'}, {'id': 13097, 'name': 'maid'}, …
4232	[{'id': 3335, 'name': 'halloween'}, {'id': 10292, 'name': 'gore'}, {'id': 10714, 'name': 'serial killer'}, {'id': 12339, 'name': 'slasher'}, {'id': 157380, 'name': 'tabloid'}, {'id': 157384, 'name': 'news reporter'}, {'id': 160612, 'name': 'self-referential'}, {'id': 212435, 'name': 'meta film'}]
9361	[{'id': 7879, 'name': 'secret love'}, {'id': 8519, 'name': 'mohawk'}, {'id': 10322, 'name': 'native american'}, {'id': 160279, 'name': '18th century'}, {'id': 208123, 'name': 'french and indian war'}]
2928	[{'id': 290, 'name': 'angel'}, {'id': 6140, 'name': 'vice'}, {'id': 7312, 'name': 'road trip'}, {'id': 12193, 'name': 'reporter'}, {'id': 15162, 'name': 'dog'}, {'id': 187056, 'name': 'woman director'}, {'id': 210494, 'name': 'archangel michael'}]
30285	[{'id': 6564, 'name': 'terminal illness'}, {'id': 9663, 'name': 'sequel'}, {'id': 10235, 'name': 'family relationships'}, {'id': 34079, 'name': 'death'}]
10549	[{'id': 456, 'name': 'mother'}, {'id': 497, 'name': 'shakespeare'}, {'id': 509, 'name': 'denmark'}, {'id': 1872, 'name': 'loss of father'}, {'id': 3071, 'name': 'prince'}, {'id': 41410, 'name': 'madness'}]
58102	[{'id': 4112, 'name': 'strike'}, {'id': 14985, 'name': 'ireland'}, {'id': 166625, 'name': 'candlelight vigil'}, {'id': 212738, 'name': 'british prison'}, {'id': 212739, 'name': 'struggle'}]
18451	[{'id': 9840, 'name': 'romance'}, {'id': 10183, 'name': 'independent film'}]
27265	[{'id': 157499, 'name': 'mother son relationship'}, {'id': 175357, 'name': 'neurotic'}, {'id': 208476, 'name': 'starting over'}]
49935	[{'id': 2565, 'name': 'bath tub'}]
8818	[{'id': 549, 'name': 'prostitute'}, {'id': 165707, 'name': 'deification'}, {'id': 165713, 'name': 'dancehall hostess'}, {'id': 165716, 'name': 'perónism'}, {'id': 165718, 'name': 'argentine president'}, {'id': 165725, 'name': 'rise to power'}, {'id': 165727, 'name': 'singing narrator'}, {'id': 165728, 'name': 'soccer ball'}]
36758	[{'id': 1295, 'name': 'europe'}, {'id': 6054, 'name': 'friendship'}, {'id': 6258, 'name': 'intellectual'}, {'id': 10594, 'name': 'money'}, {'id': 14638, 'name': 'american'}, {'id': 14659, 'name': 'girl'}, {'id': 14893, 'name': 'art'}, {'id': 34143, 'name': 'rich'}, {'id': 187056, 'name': 'woman director'}]
36040	[{'id': 236, 'name': 'suicide'}, {'id': 255, 'name': 'male nudity'}, {'id': 293, 'name': 'female nudity'}, {'id': 414, 'name': 'hunter'}, {'id': 818, 'name': 'based on novel'}, {'id': 1155, 'name': 'brother sister relationship'}, {'id': 2406, 'name': 'picnic'}, {'id': 3593, 'name': 'wilderness'}, {'id': 4717, 'name': 'camel'}, {'id': 5657, 'name': 'australia'}, {'id': 10148, 'name': 'tribe'}, {'i…
74239	[]
9415	[{'id': 591, 'name': 'cia'}, {'id': 833, 'name': 'white house'}, {'id': 41249, 'name': 'secret service'}]
55146	[{'id': 8015, 'name': 'cop'}, {'id': 9950, 'name': 'thriller'}]
303693	[{'id': 1563, 'name': 'prisoner'}, {'id': 4106, 'name': 'apartheid'}, {'id': 162388, 'name': 'retribution'}, {'id': 207901, 'name': 'political prisoner'}]
12145	[{'id': 2172, 'name': 'zoo'}, {'id': 3983, 'name': 'marketing'}, {'id': 4328, 'name': 'costume'}, {'id': 10123, 'name': 'dark comedy'}, {'id': 12094, 'name': 'business'}, {'id': 18165, 'name': 'animal'}]
42424	[{'id': 630, 'name': 'dolphin'}, {'id': 5359, 'name': 'marine biologist'}, {'id': 15162, 'name': 'dog'}]
34314	[{'id': 2080, 'name': 'stewardess'}, {'id': 3800, 'name': 'airplane'}, {'id': 10950, 'name': 'shootout'}, {'id': 198541, 'name': 'air marshal'}, {'id': 207317, 'name': 'christmas'}, {'id': 208637, 'name': 'turbulence'}]
2892	[{'id': 222, 'name': 'schizophrenia'}, {'id': 1009, 'name': 'baby'}, {'id': 2726, 'name': 'therapist'}, {'id': 40952, 'name': 'therapy'}, {'id': 168386, 'name': 'child wish'}]
9404	[{'id': 720, 'name': 'helicopter'}, {'id': 779, 'name': 'martial arts'}, {'id': 5657, 'name': 'australia'}]
85242	[]
9622	[{'id': 233, 'name': 'japan'}, {'id': 3075, 'name': 'ninja fighter'}, {'id': 4539, 'name': 'overweight man'}, {'id': 5347, 'name': 'clumsy fellow'}, {'id': 10508, 'name': 'teacher'}, {'id': 13072, 'name': 'falling in love'}, {'id': 190116, 'name': 'school life'}]
8860	[{'id': 582, 'name': 'san francisco'}, {'id': 5362, 'name': 'liberation of hostage'}, {'id': 6149, 'name': 'police'}, {'id': 7188, 'name': 'hostage-taking'}, {'id': 8119, 'name': 'persuasion'}, {'id': 9748, 'name': 'revenge'}, {'id': 156236, 'name': 'jewel thief'}, {'id': 200808, 'name': 'negotiation'}]
197537	[{'id': 818, 'name': 'based on novel'}]
66597	[{'id': 9673, 'name': 'love'}, {'id': 9824, 'name': 'reunion'}, {'id': 10937, 'name': 'memory'}, {'id': 161213, 'name': 'high school reunion'}, {'id': 161307, 'name': 'bronx'}, {'id': 207883, 'name': '1940s'}, {'id': 207964, 'name': 'aspiring architect'}]
14832	[{'id': 293, 'name': 'female nudity'}, {'id': 380, 'name': 'brother brother relationship'}, {'id': 818, 'name': 'based on novel'}, {'id': 966, 'name': 'beach'}, {'id': 999, 'name': 'sports car'}, {'id': 1155, 'name': 'brother sister relationship'}, {'id': 1525, 'name': 'puberty'}, {'id': 2398, 'name': 'narration'}, {'id': 2483, 'name': 'nudity'}, {'id': 2913, 'name': 'diary'}, {'id': 9855, 'name'…
9619	[{'id': 720, 'name': 'helicopter'}, {'id': 1415, 'name': 'small town'}, {'id': 1919, 'name': 'mayor'}, {'id': 2227, 'name': 'evacuation'}, {'id': 2669, 'name': 'motel'}, {'id': 2859, 'name': 'lava'}, {'id': 3347, 'name': 'volcano'}, {'id': 3623, 'name': 'cabin'}, {'id': 4663, 'name': 'lovers'}, {'id': 5096, 'name': 'natural disaster'}, {'id': 6281, 'name': 'partnership'}, {'id': 7051, 'name': 'vo…
40506	[]
31000	[{'id': 2134, 'name': 'press'}, {'id': 10978, 'name': 'bad cop'}]
4104	[{'id': 1155, 'name': 'brother sister relationship'}, {'id': 1646, 'name': 'autism'}, {'id': 6996, 'name': 'car garage'}]
26306	[{'id': 1897, 'name': 'oregon'}, {'id': 2070, 'name': 'olympic games'}, {'id': 6075, 'name': 'sport'}, {'id': 204967, 'name': 'runner'}]
203829	[]
43775	[]
14908	[{'id': 321, 'name': 'terror'}, {'id': 911, 'name': 'exotic island'}, {'id': 949, 'name': 'terrorist'}, {'id': 4410, 'name': 'u.s. navy'}, {'id': 6417, 'name': 'base'}, {'id': 10988, 'name': 'based on tv series'}]
784	[{'id': 457, 'name': 'responsability'}, {'id': 494, 'name': 'father son relationship'}, {'id': 1773, 'name': 'socialism'}, {'id': 1907, 'name': 'fictitious marriage'}, {'id': 2020, 'name': 'revolution'}, {'id': 2300, 'name': 'despair'}, {'id': 2452, 'name': 'crematorium'}, {'id': 2568, 'name': 'language barrier'}, {'id': 2808, 'name': 'russian'}, {'id': 3321, 'name': 'childhood memory'}, {'id': 3…
12489	[{'id': 740, 'name': 'aids'}, {'id': 1803, 'name': 'drug addiction'}, {'id': 2619, 'name': 'suspicion of murder'}, {'id': 6149, 'name': 'police'}, {'id': 10685, 'name': 'escape'}, {'id': 164605, 'name': 'withdrawal'}]
168283	[]
16448	[{'id': 5900, 'name': 'missouri'}, {'id': 10183, 'name': 'independent film'}, {'id': 10260, 'name': 'mechanic'}, {'id': 11524, 'name': 'in the closet'}, {'id': 11800, 'name': 'mockumentary'}, {'id': 14529, 'name': 'improvisation'}, {'id': 157409, 'name': 'whispering'}, {'id': 160510, 'name': 'travel agent'}, {'id': 160511, 'name': 'amateur theater'}, {'id': 160512, 'name': 'dairy queen'}, {'id': …
55936	[]
17894	[{'id': 407, 'name': 'dictator'}, {'id': 11322, 'name': 'female protagonist'}, {'id': 208664, 'name': 'beautician'}]
28059	[{'id': 10183, 'name': 'independent film'}]
58911	[{'id': 10183, 'name': 'independent film'}]
17949	[{'id': 2041, 'name': 'island'}, {'id': 4323, 'name': 'hunting human beings'}, {'id': 10183, 'name': 'independent film'}, {'id': 11454, 'name': 'scam'}, {'id': 41334, 'name': 'hispanic'}, {'id': 159949, 'name': 'neo nazi'}]
1968	[{'id': 828, 'name': 'waitress'}, {'id': 1463, 'name': 'culture clash'}, {'id': 9799, 'name': 'romantic comedy'}, {'id': 13149, 'name': 'pregnancy'}]
61563	[]
66	[{'id': 417, 'name': 'corruption'}, {'id': 441, 'name': 'assassination'}, {'id': 521, 'name': 'washington d.c.'}, {'id': 570, 'name': 'rape'}, {'id': 833, 'name': 'white house'}, {'id': 840, 'name': 'usa president'}, {'id': 5600, 'name': 'daughter'}, {'id': 6086, 'name': 'government'}, {'id': 9937, 'name': 'suspense'}, {'id': 41249, 'name': 'secret service'}, {'id': 208633, 'name': 'secret servic…
20735	[]
11419	[{'id': 395, 'name': 'gambling'}, {'id': 4630, 'name': 'chaos'}, {'id': 6433, 'name': 'roulette'}, {'id': 33694, 'name': 'family holiday'}]
333165	[]
25796	[{'id': 3582, 'name': 'bride'}, {'id': 4317, 'name': 'wedding night'}, {'id': 13027, 'name': 'wedding'}, {'id': 159947, 'name': 'parents'}]
638	[{'id': 222, 'name': 'schizophrenia'}, {'id': 378, 'name': 'prison'}, {'id': 445, 'name': 'pornography'}, {'id': 625, 'name': 'sadistic'}, {'id': 851, 'name': 'dual identity'}, {'id': 931, 'name': 'jealousy'}, {'id': 1566, 'name': 'dream'}, {'id': 1664, 'name': 'eroticism'}, {'id': 2039, 'name': 'sexual frustration'}, {'id': 2320, 'name': 'violent husband'}, {'id': 2340, 'name': 'paranoia'}, {'id…
25624	[{'id': 6984, 'name': 'racial segregation'}]
9366	[{'id': 1568, 'name': 'undercover'}, {'id': 2148, 'name': 'colombia'}, {'id': 10391, 'name': 'mafia'}, {'id': 11578, 'name': 'mobster'}, {'id': 11719, 'name': 'dirty cop'}, {'id': 167715, 'name': 'informant'}, {'id': 177554, 'name': 'stealing money'}, {'id': 177555, 'name': 'marriage counselor'}, {'id': 177565, 'name': 'shaving cream'}, {'id': 177571, 'name': 'playing cards'}]
60083	[]
21915	[{'id': 248, 'name': 'date'}, {'id': 738, 'name': 'sexuality'}, {'id': 4513, 'name': 'blind date'}, {'id': 6054, 'name': 'friendship'}, {'id': 9799, 'name': 'romantic comedy'}, {'id': 12392, 'name': 'best friend'}]
90928	[]
50091	[{'id': 237, 'name': 'gay'}, {'id': 187056, 'name': 'woman director'}]
18420	[{'id': 2483, 'name': 'nudity'}, {'id': 5301, 'name': 'brother'}, {'id': 6593, 'name': 'stripper'}, {'id': 9748, 'name': 'revenge'}, {'id': 9826, 'name': 'murder'}, {'id': 10051, 'name': 'heist'}, {'id': 10685, 'name': 'escape'}, {'id': 12670, 'name': 'los angeles'}, {'id': 18115, 'name': 'retired'}, {'id': 155331, 'name': 'jewel'}, {'id': 193227, 'name': 'lunatic'}, {'id': 207268, 'name': 'neo-n…
19952	[{'id': 10562, 'name': 'on the run'}, {'id': 13027, 'name': 'wedding'}, {'id': 155231, 'name': 'reference to william shakespeare'}, {'id': 187056, 'name': 'woman director'}, {'id': 190068, 'name': 'released from prison'}, {'id': 199080, 'name': 'bank robbery attempt'}]
9446	[{'id': 242, 'name': 'new york'}, {'id': 4954, 'name': 'paternity'}]
28005	[{'id': 496, 'name': 'poetry'}, {'id': 1664, 'name': 'eroticism'}, {'id': 187056, 'name': 'woman director'}]
9403	[{'id': 738, 'name': 'sexuality'}, {'id': 1412, 'name': 'becoming an adult'}, {'id': 1664, 'name': 'eroticism'}, {'id': 2135, 'name': 'radio'}, {'id': 2606, 'name': 'jew'}, {'id': 3321, 'name': 'childhood memory'}, {'id': 5289, 'name': 'private life'}, {'id': 6935, 'name': 'erection'}, {'id': 14751, 'name': 'youth'}, {'id': 187056, 'name': 'woman director'}]
27322	[{'id': 572, 'name': 'sex'}, {'id': 1594, 'name': 'ex-boyfriend'}, {'id': 10183, 'name': 'independent film'}, {'id': 12532, 'name': 'african american'}]
10003	[{'id': 220, 'name': 'berlin'}, {'id': 2139, 'name': 'russia'}, {'id': 5138, 'name': 'gas'}, {'id': 6168, 'name': 'master thief'}, {'id': 186946, 'name': 'the saint'}]
9311	[{'id': 792, 'name': 'copenhagen'}, {'id': 3355, 'name': 'inuit'}, {'id': 4803, 'name': 'comet'}, {'id': 8721, 'name': 'arctic'}, {'id': 10794, 'name': 'snow'}]
11844	[{'id': 3230, 'name': 'male friendship'}, {'id': 4580, 'name': 'van'}, {'id': 6618, 'name': 'snack bar'}, {'id': 13042, 'name': 'soccer'}, {'id': 156052, 'name': 'unemployment'}]
884	[{'id': 237, 'name': 'gay'}, {'id': 459, 'name': 'sexual obsession'}, {'id': 596, 'name': 'adultery'}, {'id': 625, 'name': 'sadistic'}, {'id': 738, 'name': 'sexuality'}, {'id': 1157, 'name': 'wife husband relationship'}, {'id': 1664, 'name': 'eroticism'}, {'id': 1926, 'name': 'car journey'}, {'id': 2423, 'name': 'simulation'}, {'id': 2643, 'name': 'dead wish'}, {'id': 2699, 'name': 'fetish'}, {'i…
49806	[{'id': 596, 'name': 'adultery'}, {'id': 10041, 'name': 'dysfunctional family'}, {'id': 10183, 'name': 'independent film'}, {'id': 10235, 'name': 'family relationships'}, {'id': 15219, 'name': 'rooftop'}, {'id': 177972, 'name': 'bickering'}, {'id': 177973, 'name': 'chance meeting'}, {'id': 188991, 'name': 'drunkenness'}]
1624	[{'id': 387, 'name': 'california'}, {'id': 1022, 'name': 'workaholic'}, {'id': 1421, 'name': 'birthday'}, {'id': 2251, 'name': 'lie'}, {'id': 3725, 'name': 'pregnancy and birth'}, {'id': 4896, 'name': 'wish'}, {'id': 210608, 'name': '1990s'}]
88423	[]
16052	[{'id': 4344, 'name': 'musical'}, {'id': 164447, 'name': 'tejano'}, {'id': 164460, 'name': 'elopement'}, {'id': 164468, 'name': 'bustier'}, {'id': 164476, 'name': 'fan club'}]
4477	[{'id': 242, 'name': 'new york'}, {'id': 949, 'name': 'terrorist'}, {'id': 2142, 'name': 'anonymity'}, {'id': 7005, 'name': 'northern ireland'}]
24662	[{'id': 1691, 'name': 'dance'}, {'id': 4344, 'name': 'musical'}, {'id': 11128, 'name': 'furry'}, {'id': 11477, 'name': 'talking animal'}, {'id': 11500, 'name': 'anthropomorphism'}, {'id': 12396, 'name': 'hollywood'}, {'id': 12990, 'name': 'singing'}, {'id': 208586, 'name': 'acting'}, {'id': 208916, 'name': 'movies'}]
18423	[{'id': 1437, 'name': 'burglar'}, {'id': 1946, 'name': 'restaurant'}, {'id': 33626, 'name': 'millionaire'}, {'id': 33720, 'name': 'guilt'}, {'id': 155247, 'name': 'irreverence'}, {'id': 155248, 'name': 'nephew'}]
76996	[{'id': 10183, 'name': 'independent film'}, {'id': 187056, 'name': 'woman director'}]
6499	[{'id': 387, 'name': 'california'}, {'id': 2398, 'name': 'narration'}, {'id': 3347, 'name': 'volcano'}, {'id': 3650, 'name': 'child hero'}, {'id': 9663, 'name': 'sequel'}, {'id': 10864, 'name': 'human sacrifice'}, {'id': 11272, 'name': 'piloted robot'}, {'id': 12988, 'name': 'pirate'}, {'id': 33885, 'name': 'car'}, {'id': 155030, 'name': 'superhero team'}, {'id': 156159, 'name': 'martial arts tou…
50512	[]
9405	[{'id': 779, 'name': 'martial arts'}, {'id': 949, 'name': 'terrorist'}, {'id': 1223, 'name': 'switzerland'}, {'id': 1568, 'name': 'undercover'}, {'id': 6163, 'name': 'arms dealer'}, {'id': 9748, 'name': 'revenge'}]
12723	[{'id': 1155, 'name': 'brother sister relationship'}, {'id': 1605, 'name': 'new love'}, {'id': 10061, 'name': 'dysfunctional marriage'}, {'id': 11935, 'name': 'working class'}, {'id': 165147, 'name': 'wrong side of the tracks'}]
9360	[{'id': 5968, 'name': 'amazon'}, {'id': 10787, 'name': 'jungle'}, {'id': 158233, 'name': 'anaconda'}, {'id': 158235, 'name': 'film crew'}, {'id': 158241, 'name': 'killer snake'}, {'id': 158244, 'name': 'river boat'}, {'id': 217120, 'name': 'amazon river'}, {'id': 223059, 'name': 'animal horror'}]
9434	[{'id': 3045, 'name': 'mission of murder'}, {'id': 6275, 'name': 'school party'}, {'id': 161213, 'name': 'high school reunion'}]
118991	[{'id': 1936, 'name': 'blackmail'}]
21626	[{'id': 5919, 'name': 'necrophilia'}, {'id': 187056, 'name': 'woman director'}]
13982	[{'id': 534, 'name': 'mexico'}, {'id': 6876, 'name': 'vacation'}, {'id': 9826, 'name': 'murder'}, {'id': 33709, 'name': 'head'}]
93946	[]
77223	[{'id': 378, 'name': 'prison'}, {'id': 907, 'name': 'japanese'}, {'id': 2041, 'name': 'island'}, {'id': 163208, 'name': 'singapore'}]
31465	[{'id': 10183, 'name': 'independent film'}, {'id': 159607, 'name': 'grifter'}, {'id': 167043, 'name': 'road movie'}, {'id': 186894, 'name': 'scam artist'}, {'id': 208674, 'name': 'irish traveller'}]
12793	[{'id': 242, 'name': 'new york'}, {'id': 2273, 'name': 'role of women'}, {'id': 9833, 'name': 'lesbian relationship'}, {'id': 10180, 'name': 'homosexuality'}, {'id': 10183, 'name': 'independent film'}, {'id': 12392, 'name': 'best friend'}, {'id': 158718, 'name': 'lgbt'}, {'id': 187056, 'name': 'woman director'}, {'id': 199656, 'name': 'white woman'}]
102878	[]
105763	[{'id': 2020, 'name': 'revolution'}, {'id': 18293, 'name': 'chef'}, {'id': 187056, 'name': 'woman director'}, {'id': 209125, 'name': 'gourmet'}, {'id': 209126, 'name': 'caucasus'}]
9611	[{'id': 919, 'name': 'smoking'}, {'id': 987, 'name': 'overweight child'}, {'id': 3687, 'name': 'graduation'}, {'id': 6038, 'name': 'marriage'}, {'id': 6270, 'name': 'high school'}, {'id': 7151, 'name': 'junk food'}, {'id': 7289, 'name': 'cafeteria'}, {'id': 8508, 'name': 'party'}, {'id': 10266, 'name': 'prom'}, {'id': 12392, 'name': 'best friend'}, {'id': 13149, 'name': 'pregnancy'}, {'id': 15479…
47694	[]
10357	[{'id': 1552, 'name': 'subway'}, {'id': 2859, 'name': 'lava'}, {'id': 3347, 'name': 'volcano'}, {'id': 7051, 'name': 'volcanologist'}, {'id': 12670, 'name': 'los angeles'}]
9977	[{'id': 1925, 'name': 'camera'}, {'id': 2020, 'name': 'revolution'}, {'id': 5657, 'name': 'australia'}, {'id': 6539, 'name': 'joseph stalin'}, {'id': 13006, 'name': 'torture'}, {'id': 14598, 'name': 'vodka'}]
816	[{'id': 803, 'name': 'android'}, {'id': 1568, 'name': 'undercover'}, {'id': 2534, 'name': 'missile'}, {'id': 2655, 'name': 'group therapy'}, {'id': 3800, 'name': 'airplane'}, {'id': 4159, 'name': 'dancing scene'}, {'id': 4379, 'name': 'time travel'}, {'id': 4504, 'name': 'penthouse apartment'}, {'id': 4505, 'name': 'judo'}, {'id': 4506, 'name': 'trapdoor'}, {'id': 4507, 'name': 'clowning'}, {'id'…
2163	[{'id': 387, 'name': 'california'}, {'id': 974, 'name': 'bank'}, {'id': 1336, 'name': 'ransom'}, {'id': 1927, 'name': 'car breakdown'}, {'id': 1930, 'name': 'kidnapping'}, {'id': 2441, 'name': 'donut'}, {'id': 3306, 'name': 'highway'}, {'id': 3875, 'name': 'barn'}, {'id': 6876, 'name': 'vacation'}, {'id': 9743, 'name': 'stranded'}, {'id': 9758, 'name': 'deception'}, {'id': 9826, 'name': 'murder'}…
124680	[{'id': 2658, 'name': 'new zealand'}]
16399	[{'id': 10183, 'name': 'independent film'}, {'id': 14512, 'name': 'new york city'}, {'id': 18171, 'name': 'thunderstorm'}, {'id': 212676, 'name': 'wrath of god'}]
124843	[{'id': 187056, 'name': 'woman director'}]
31017	[{'id': 378, 'name': 'prison'}, {'id': 642, 'name': 'robbery'}, {'id': 1508, 'name': 'new mexico'}, {'id': 14964, 'name': 'drug'}]
24645	[{'id': 376, 'name': 'neo-nazi'}, {'id': 8232, 'name': 'west virginia'}]
49478	[{'id': 579, 'name': 'american football'}, {'id': 2035, 'name': 'mythology'}, {'id': 163607, 'name': 'chinese food'}, {'id': 208662, 'name': 'kangaroo'}]
12499	[{'id': 3703, 'name': 'law'}, {'id': 4954, 'name': 'paternity'}, {'id': 6054, 'name': 'friendship'}, {'id': 7028, 'name': 'run away'}, {'id': 10049, 'name': 'teen angst'}, {'id': 11093, 'name': 'parenthood'}, {'id': 11733, 'name': 'drug dealing'}]
18	[{'id': 402, 'name': 'clone'}, {'id': 444, 'name': 'taxi'}, {'id': 679, 'name': 'cyborg'}, {'id': 1160, 'name': 'egypt'}, {'id': 2964, 'name': 'future'}, {'id': 3622, 'name': 'stowaway'}, {'id': 3801, 'name': 'space travel'}, {'id': 4776, 'name': 'race against time'}, {'id': 6163, 'name': 'arms dealer'}, {'id': 9673, 'name': 'love'}, {'id': 9951, 'name': 'alien'}, {'id': 10093, 'name': 'priest'},…
68545	[]
1811	[{'id': 572, 'name': 'sex'}, {'id': 1664, 'name': 'eroticism'}, {'id': 3183, 'name': 'bisexuality'}, {'id': 9951, 'name': 'alien'}, {'id': 10183, 'name': 'independent film'}, {'id': 14751, 'name': 'youth'}, {'id': 14964, 'name': 'drug'}, {'id': 33648, 'name': 'celebration'}]
109614	[{'id': 10241, 'name': 'caretaker'}, {'id': 15188, 'name': "martha's vineyard"}, {'id': 15274, 'name': 'nervous breakdown'}, {'id': 208634, 'name': 'town gossip'}, {'id': 208635, 'name': 'traumatic experience'}]
60082	[]
105045	[{'id': 7059, 'name': 'anti-communism'}, {'id': 33501, 'name': 'political'}, {'id': 187056, 'name': 'woman director'}]
53023	[{'id': 10183, 'name': 'independent film'}, {'id': 187056, 'name': 'woman director'}]
64802	[{'id': 237, 'name': 'gay'}, {'id': 740, 'name': 'aids'}, {'id': 9766, 'name': 'hiv'}, {'id': 10181, 'name': 'based on play or musical'}, {'id': 173504, 'name': 'lgbt history'}]
11239	[{'id': 40897, 'name': 'dance lesson'}]
50850	[{'id': 291, 'name': 'circus'}, {'id': 5202, 'name': 'boy'}, {'id': 10468, 'name': 'bear'}, {'id': 10787, 'name': 'jungle'}, {'id': 15149, 'name': 'monkey'}, {'id': 187056, 'name': 'woman director'}]
15321	[]
2058	[{'id': 931, 'name': 'jealousy'}, {'id': 9673, 'name': 'love'}, {'id': 9748, 'name': 'revenge'}, {'id': 14602, 'name': 'break-up'}]
9450	[{'id': 1673, 'name': 'brass band'}, {'id': 2065, 'name': 'province'}, {'id': 6383, 'name': 'music competition'}, {'id': 41591, 'name': 'music band'}]
125021	[]
330	[{'id': 911, 'name': 'exotic island'}, {'id': 1718, 'name': 'dna'}, {'id': 1719, 'name': 'paleontology'}, {'id': 1720, 'name': 'tyrannosaurus rex'}, {'id': 1766, 'name': 'velociraptor'}, {'id': 1768, 'name': 'san diego'}, {'id': 12616, 'name': 'dinosaur'}, {'id': 178010, 'name': 'jurassic park'}, {'id': 223059, 'name': 'animal horror'}]
38523	[]
16375	[{'id': 441, 'name': 'assassination'}, {'id': 10183, 'name': 'independent film'}, {'id': 33780, 'name': 'dentist'}, {'id': 158120, 'name': 'exterminator'}]
33660	[{'id': 10084, 'name': 'rescue'}, {'id': 15162, 'name': 'dog'}, {'id': 157987, 'name': 'animal actor'}, {'id': 158416, 'name': 'boy and dog'}, {'id': 194088, 'name': 'heart warming'}]
59232	[]
45671	[{'id': 534, 'name': 'mexico'}, {'id': 11326, 'name': 'shaman'}, {'id': 187056, 'name': 'woman director'}]
17770	[{'id': 10183, 'name': 'independent film'}, {'id': 10909, 'name': 'lawyer'}, {'id': 207716, 'name': 'actor'}]
15170	[{'id': 690, 'name': 'gorilla'}, {'id': 2172, 'name': 'zoo'}, {'id': 10483, 'name': 'eccentric'}, {'id': 156037, 'name': 'socialite'}, {'id': 157972, 'name': 'chimpanzee'}, {'id': 187056, 'name': 'woman director'}]
1701	[{'id': 378, 'name': 'prison'}, {'id': 502, 'name': 'ambush'}, {'id': 720, 'name': 'helicopter'}, {'id': 822, 'name': 'airport'}, {'id': 1420, 'name': 'gas station'}, {'id': 1568, 'name': 'undercover'}, {'id': 1666, 'name': 'mexican standoff'}, {'id': 3930, 'name': 'bravery'}, {'id': 4245, 'name': 'hijacking'}, {'id': 10685, 'name': 'escape'}, {'id': 10950, 'name': 'shootout'}, {'id': 11207, 'nam…
201445	[{'id': 187056, 'name': 'woman director'}]
26422	[]
124642	[{'id': 187056, 'name': 'woman director'}]
1639	[{'id': 1422, 'name': 'boat'}, {'id': 2799, 'name': 'cruise'}, {'id': 6104, 'name': 'computer'}, {'id': 10617, 'name': 'disaster'}, {'id': 33461, 'name': 'diamond'}, {'id': 228194, 'name': 'collision course'}]
49235	[{'id': 10183, 'name': 'independent film'}]
106129	[{'id': 187056, 'name': 'woman director'}]
291634	[]
107743	[{'id': 9713, 'name': 'friends'}, {'id': 14602, 'name': 'break-up'}, {'id': 187056, 'name': 'woman director'}]
415	[{'id': 848, 'name': 'double life'}, {'id': 849, 'name': 'dc comics'}, {'id': 851, 'name': 'dual identity'}, {'id': 853, 'name': 'crime fighter'}, {'id': 855, 'name': 'fictional place'}, {'id': 6969, 'name': 'gotham city'}, {'id': 9715, 'name': 'superhero'}, {'id': 10452, 'name': 'credit card'}, {'id': 163455, 'name': 'super powers'}]
47686	[{'id': 10183, 'name': 'independent film'}]
65889	[{'id': 6564, 'name': 'terminal illness'}, {'id': 10483, 'name': 'eccentric'}, {'id': 12980, 'name': 'brother-in-law sister-in-law relationship'}]
11103	[{'id': 1422, 'name': 'boat'}, {'id': 1453, 'name': 'amnesia'}, {'id': 2676, 'name': 'honeymoon'}, {'id': 6876, 'name': 'vacation'}, {'id': 9714, 'name': 'remake'}, {'id': 162271, 'name': 'husband'}]
11970	[{'id': 2033, 'name': 'hades'}, {'id': 4344, 'name': 'musical'}, {'id': 4402, 'name': 'peasant'}, {'id': 10336, 'name': 'animation'}, {'id': 179430, 'name': 'aftercreditsstinger'}, {'id': 180912, 'name': 'olympus'}, {'id': 187301, 'name': 'hercules'}]
34941	[{'id': 10183, 'name': 'independent film'}]
407992	[{'id': 2383, 'name': 'feminism'}, {'id': 10116, 'name': 'female'}, {'id': 10163, 'name': 'cancer'}, {'id': 10183, 'name': 'independent film'}, {'id': 187056, 'name': 'woman director'}]
8874	[{'id': 1005, 'name': 'karaoke'}, {'id': 1459, 'name': 'marriage proposal'}, {'id': 1605, 'name': 'new love'}, {'id': 2038, 'name': "love of one's life"}, {'id': 5091, 'name': 'kiss'}, {'id': 5756, 'name': 'man-woman relation'}, {'id': 7879, 'name': 'secret love'}, {'id': 13027, 'name': 'wedding'}]
17991	[{'id': 9663, 'name': 'sequel'}, {'id': 14629, 'name': 'experimental film'}, {'id': 15219, 'name': 'rooftop'}, {'id': 208645, 'name': 'telephone conversation'}, {'id': 209992, 'name': 'japanese cyberpunk'}, {'id': 236175, 'name': 'part of trilogy'}]
11956	[{'id': 90, 'name': 'paris'}, {'id': 977, 'name': 'cat'}]
266	[{'id': 128, 'name': 'love triangle'}, {'id': 131, 'name': 'italy'}, {'id': 774, 'name': 'film business'}, {'id': 883, 'name': 'capri'}, {'id': 884, 'name': 'cinecittà'}, {'id': 885, 'name': 'villa'}, {'id': 886, 'name': 'film making'}, {'id': 887, 'name': 'film producer'}, {'id': 888, 'name': 'screenwriter'}, {'id': 931, 'name': 'jealousy'}, {'id': 9844, 'name': 'car crash'}, {'id': 15160, 'name…
754	[{'id': 1568, 'name': 'undercover'}, {'id': 1666, 'name': 'mexican standoff'}, {'id': 1865, 'name': 'biological weapon'}, {'id': 3868, 'name': 'face transplant'}, {'id': 3927, 'name': 'rage and hate'}, {'id': 5572, 'name': 'fistfight'}, {'id': 6062, 'name': 'hostility'}, {'id': 9748, 'name': 'revenge'}, {'id': 9758, 'name': 'deception'}, {'id': 10614, 'name': 'tragedy'}, {'id': 10950, 'name': 'sh…
37567	[{'id': 496, 'name': 'poetry'}, {'id': 2483, 'name': 'nudity'}, {'id': 4522, 'name': 'supermodel'}, {'id': 11290, 'name': 'cab driver'}, {'id': 34094, 'name': 'extramarital affair'}]
43771	[{'id': 160963, 'name': 'elderly couple'}, {'id': 238096, 'name': 'rug'}]
124834	[]
249358	[{'id': 3581, 'name': 'witness'}, {'id': 6149, 'name': 'police'}, {'id': 12193, 'name': 'reporter'}, {'id': 177927, 'name': 'homeless'}]
111367	[]
607	[{'id': 1308, 'name': 'secret identity'}, {'id': 1381, 'name': 'sun glasses'}, {'id': 1568, 'name': 'undercover'}, {'id': 1826, 'name': 'space marine'}, {'id': 2173, 'name': 'illegal immigration'}, {'id': 2428, 'name': 'deportation'}, {'id': 2547, 'name': 'new identity'}, {'id': 3240, 'name': 'giant cockroach'}, {'id': 3242, 'name': 'cannon'}, {'id': 3243, 'name': 'flying saucer'}, {'id': 4751, '…
18080	[{'id': 11095, 'name': 'cruise ship'}, {'id': 33476, 'name': 'widower'}, {'id': 187056, 'name': 'woman director'}]
38225	[{'id': 18165, 'name': 'animal'}, {'id': 182662, 'name': 'naturalist'}]
17834	[{'id': 2343, 'name': 'magic'}, {'id': 4896, 'name': 'wish'}, {'id': 161155, 'name': 'kids'}, {'id': 208705, 'name': 'fairy godmother'}]
686	[{'id': 818, 'name': 'based on novel'}, {'id': 1432, 'name': 'nasa'}, {'id': 1508, 'name': 'new mexico'}, {'id': 1603, 'name': 'extraterrestrial technology'}, {'id': 2846, 'name': 'prime number'}, {'id': 3412, 'name': 'star'}, {'id': 3416, 'name': 'radio wave'}, {'id': 3417, 'name': 'wormhole'}, {'id': 3419, 'name': 'fanatic'}, {'id': 10706, 'name': 'spirituality'}, {'id': 11001, 'name': 'religio…
65046	[{'id': 187056, 'name': 'woman director'}]
4421	[{'id': 493, 'name': 'poem'}, {'id': 539, 'name': 'middle east'}, {'id': 720, 'name': 'helicopter'}, {'id': 3376, 'name': 'satellite'}, {'id': 3588, 'name': 'navy'}, {'id': 4411, 'name': 'sexism'}, {'id': 6091, 'name': 'war'}, {'id': 6092, 'name': 'army'}, {'id': 10850, 'name': 'sexual harassment'}, {'id': 11219, 'name': 'navy seal'}, {'id': 11718, 'name': 'feminist'}, {'id': 13065, 'name': 'sold…
9387	[{'id': 1394, 'name': 'gladiator'}, {'id': 1522, 'name': 'repayment'}, {'id': 4798, 'name': 'despot'}, {'id': 14665, 'name': 'barbarian'}, {'id': 234213, 'name': 'sword and sorcery'}]
10603	[{'id': 409, 'name': 'africa'}, {'id': 582, 'name': 'san francisco'}, {'id': 690, 'name': 'gorilla'}, {'id': 2043, 'name': 'lion'}, {'id': 5650, 'name': 'feral child'}, {'id': 10787, 'name': 'jungle'}]
2142	[{'id': 417, 'name': 'corruption'}, {'id': 586, 'name': 'new jersey'}, {'id': 772, 'name': 'handcuffs'}, {'id': 1812, 'name': 'fbi'}, {'id': 3450, 'name': 'bridge'}, {'id': 6149, 'name': 'police'}, {'id': 9786, 'name': 'burned alive'}, {'id': 9826, 'name': 'murder'}, {'id': 9844, 'name': 'car crash'}, {'id': 10183, 'name': 'independent film'}, {'id': 10978, 'name': 'bad cop'}, {'id': 11363, 'name…
8413	[{'id': 1826, 'name': 'space marine'}, {'id': 2483, 'name': 'nudity'}, {'id': 3030, 'name': 'nightmare'}, {'id': 3298, 'name': 'hallucination'}, {'id': 3385, 'name': 'cryogenics'}, {'id': 3801, 'name': 'space travel'}, {'id': 4380, 'name': 'black hole'}, {'id': 6255, 'name': 'insanity'}, {'id': 6262, 'name': 'delusion'}, {'id': 8468, 'name': 'crew'}, {'id': 9820, 'name': 'alternate dimension'}, {…
10336	[{'id': 2095, 'name': 'anti hero'}, {'id': 4289, 'name': 'secret agent'}, {'id': 5572, 'name': 'fistfight'}, {'id': 9717, 'name': 'based on comic'}, {'id': 158567, 'name': 'burn victim'}]
20737	[{'id': 3199, 'name': 'clown'}, {'id': 158386, 'name': 'golden retriever'}, {'id': 158387, 'name': 'dog actor'}]
9413	[{'id': 657, 'name': 'fire'}, {'id': 1701, 'name': 'hero'}, {'id': 2251, 'name': 'lie'}, {'id': 2751, 'name': 'career woman'}, {'id': 6025, 'name': 'photography'}]
14585	[{'id': 1438, 'name': 'office'}, {'id': 9673, 'name': 'love'}, {'id': 10183, 'name': 'independent film'}, {'id': 11677, 'name': 'secretary'}, {'id': 165288, 'name': 'misogynist'}]
18519	[{'id': 3799, 'name': 'ship'}, {'id': 4676, 'name': 'whale'}, {'id': 9713, 'name': 'friends'}, {'id': 155529, 'name': 'killer whale'}, {'id': 162756, 'name': 'whaler'}]
49462	[{'id': 3616, 'name': 'college'}, {'id': 9824, 'name': 'reunion'}, {'id': 190722, 'name': 'reunited friends'}]
8834	[{'id': 242, 'name': 'new york'}, {'id': 591, 'name': 'cia'}, {'id': 720, 'name': 'helicopter'}, {'id': 782, 'name': 'assassin'}, {'id': 1328, 'name': 'secret'}, {'id': 1523, 'name': 'obsession'}, {'id': 1749, 'name': 'taxi driver'}, {'id': 1812, 'name': 'fbi'}, {'id': 2340, 'name': 'paranoia'}, {'id': 2564, 'name': 'wheelchair'}, {'id': 3713, 'name': 'chase'}, {'id': 4934, 'name': 'theory'}, {'i…
9458	[{'id': 1651, 'name': 'donation'}, {'id': 2340, 'name': 'paranoia'}, {'id': 6564, 'name': 'terminal illness'}, {'id': 8097, 'name': 'leukemia'}, {'id': 12565, 'name': 'psychological thriller'}, {'id': 15009, 'name': 'criminal'}, {'id': 15234, 'name': 'convict'}, {'id': 15295, 'name': 'confrontation'}, {'id': 15381, 'name': 'captive'}, {'id': 156786, 'name': 'prison escape'}, {'id': 156788, 'name'…
8854	[{'id': 849, 'name': 'dc comics'}, {'id': 12670, 'name': 'los angeles'}, {'id': 13065, 'name': 'soldier'}, {'id': 162365, 'name': 'military'}]
38295	[{'id': 10183, 'name': 'independent film'}]
22073	[{'id': 1881, 'name': 'dutch'}, {'id': 11221, 'name': 'blood'}, {'id': 11578, 'name': 'mobster'}, {'id': 13142, 'name': 'gangster'}, {'id': 14819, 'name': 'violence'}, {'id': 214548, 'name': '1930s'}]
37244	[{'id': 9963, 'name': 'kids and family'}, {'id': 10988, 'name': 'based on tv series'}]
4961	[{'id': 1706, 'name': 'experiment'}, {'id': 2766, 'name': 'mutation'}, {'id': 7325, 'name': 'cockroach'}, {'id': 9109, 'name': 'nest'}, {'id': 11221, 'name': 'blood'}, {'id': 14673, 'name': 'disease'}, {'id': 14760, 'name': 'scientist'}, {'id': 17995, 'name': 'epidemic'}, {'id': 34152, 'name': 'evolution'}, {'id': 41412, 'name': 'sewer'}, {'id': 188957, 'name': 'virus'}, {'id': 189102, 'name': 't…
9416	[{'id': 378, 'name': 'prison'}, {'id': 1384, 'name': 'diamant'}, {'id': 2019, 'name': 'liberation of prisoners'}, {'id': 3543, 'name': 'transport of prisoners'}, {'id': 4434, 'name': 'interview'}, {'id': 5638, 'name': 'arrest'}]
26180	[{'id': 9098, 'name': 'trunk'}, {'id': 164149, 'name': 'attempted kidnapping'}]
17832	[{'id': 1938, 'name': 'sword'}, {'id': 5295, 'name': 'planetary configuration'}, {'id': 9725, 'name': 'sword fight'}, {'id': 10855, 'name': 'fate'}]
9772	[{'id': 378, 'name': 'prison'}, {'id': 417, 'name': 'corruption'}, {'id': 736, 'name': 'journalist'}, {'id': 833, 'name': 'white house'}, {'id': 1562, 'name': 'hostage'}, {'id': 1954, 'name': 'ultimatum'}, {'id': 7188, 'name': 'hostage-taking'}, {'id': 8986, 'name': 'air force one'}, {'id': 10184, 'name': 'airplane hijacking'}, {'id': 10237, 'name': 'aerial combat'}, {'id': 10410, 'name': 'conspi…
6072	[{'id': 242, 'name': 'new york'}, {'id': 6270, 'name': 'high school'}, {'id': 10508, 'name': 'teacher'}, {'id': 10563, 'name': 'attack'}, {'id': 14831, 'name': 'stabbing'}]
1669	[{'id': 339, 'name': 'submarine'}, {'id': 2106, 'name': 'cold war'}, {'id': 2808, 'name': 'russian'}, {'id': 155460, 'name': 'defection'}, {'id': 155723, 'name': 'jack ryan'}]
468	[{'id': 30, 'name': 'individual'}, {'id': 237, 'name': 'gay'}, {'id': 494, 'name': 'father son relationship'}, {'id': 588, 'name': 'rome'}, {'id': 642, 'name': 'robbery'}, {'id': 1454, 'name': 'treasure'}, {'id': 1896, 'name': 'portland'}, {'id': 2150, 'name': 'cocaine'}, {'id': 2200, 'name': 'generations confilct'}, {'id': 2347, 'name': 'idaho'}, {'id': 2348, 'name': 'hustler'}, {'id': 2349, 'na…
32519	[{'id': 237, 'name': 'gay'}, {'id': 10183, 'name': 'independent film'}, {'id': 167982, 'name': 'unlikely friendship'}, {'id': 168551, 'name': 'italian stereotype'}, {'id': 187376, 'name': 'odd couple'}]
108401	[]
10806	[{'id': 237, 'name': 'gay'}, {'id': 1013, 'name': 'homophobia'}, {'id': 1862, 'name': 'coming out'}, {'id': 158718, 'name': 'lgbt'}]
9433	[{'id': 1003, 'name': 'photographer'}, {'id': 2522, 'name': 'grizzly bear'}, {'id': 3593, 'name': 'wilderness'}, {'id': 3800, 'name': 'airplane'}, {'id': 4522, 'name': 'supermodel'}, {'id': 4811, 'name': 'emergency landing'}, {'id': 9937, 'name': 'suspense'}, {'id': 10349, 'name': 'survival'}, {'id': 10468, 'name': 'bear'}, {'id': 223059, 'name': 'animal horror'}]
6623	[{'id': 720, 'name': 'helicopter'}, {'id': 949, 'name': 'terrorist'}, {'id': 3312, 'name': 'nuclear missile'}, {'id': 3450, 'name': 'bridge'}, {'id': 10663, 'name': 'train crash'}, {'id': 13008, 'name': 'train'}, {'id': 187056, 'name': 'woman director'}]
2118	[{'id': 417, 'name': 'corruption'}, {'id': 703, 'name': 'detective'}, {'id': 1366, 'name': 'shotgun'}, {'id': 10326, 'name': 'morgue'}, {'id': 11314, 'name': 'f word'}, {'id': 11925, 'name': 'domestic violence'}, {'id': 13092, 'name': 'corpse'}, {'id': 14536, 'name': 'crime'}, {'id': 33518, 'name': 'district attorney'}, {'id': 157325, 'name': 'bandage'}, {'id': 162262, 'name': 'movie star'}, {'id…
978	[{'id': 188, 'name': 'buddhism'}, {'id': 486, 'name': 'himalaya'}, {'id': 1201, 'name': 'austria'}, {'id': 1262, 'name': 'mountain'}, {'id': 1529, 'name': 'buddhist monk'}, {'id': 1956, 'name': 'world war ii'}, {'id': 1968, 'name': 'prisoners of war'}, {'id': 2385, 'name': 'monsoon'}, {'id': 4558, 'name': 'tibet'}, {'id': 4559, 'name': 'dalai lama'}, {'id': 4560, 'name': 'mountaineer'}, {'id': 45…
9437	[{'id': 521, 'name': 'washington d.c.'}, {'id': 3877, 'name': 'covered investigation'}, {'id': 5340, 'name': 'investigation'}, {'id': 5922, 'name': 'north carolina'}, {'id': 156091, 'name': 'missing person'}]
29461	[{'id': 5923, 'name': 'sister'}, {'id': 10235, 'name': 'family relationships'}, {'id': 208693, 'name': 'unity'}]
56651	[]
10351	[{'id': 657, 'name': 'fire'}, {'id': 2250, 'name': 'menace'}, {'id': 4896, 'name': 'wish'}, {'id': 9792, 'name': 'djinn'}, {'id': 14819, 'name': 'violence'}]
66588	[{'id': 10614, 'name': 'tragedy'}, {'id': 18035, 'name': 'family'}, {'id': 187056, 'name': 'woman director'}]
2649	[{'id': 380, 'name': 'brother brother relationship'}, {'id': 1421, 'name': 'birthday'}, {'id': 3883, 'name': 'danger of life'}, {'id': 5732, 'name': 'birthday party'}, {'id': 173303, 'name': 'surprising'}]
14289	[{'id': 798, 'name': 'sheriff'}, {'id': 9794, 'name': 'toxic'}, {'id': 14765, 'name': 'church'}]
10155	[{'id': 1927, 'name': 'car breakdown'}, {'id': 3593, 'name': 'wilderness'}, {'id': 5091, 'name': 'kiss'}, {'id': 5305, 'name': 'gambling debts'}, {'id': 6996, 'name': 'car garage'}]
75250	[]
20457	[{'id': 1857, 'name': 'irish-american'}, {'id': 6085, 'name': 'election campaign'}, {'id': 6664, 'name': 'make a match'}]
18355	[{'id': 949, 'name': 'terrorist'}, {'id': 6610, 'name': 'naval officer'}]
33657	[]
55306	[{'id': 494, 'name': 'father son relationship'}, {'id': 1196, 'name': 'florida'}, {'id': 8627, 'name': 'stolen money'}, {'id': 10041, 'name': 'dysfunctional family'}, {'id': 10183, 'name': 'independent film'}, {'id': 14831, 'name': 'stabbing'}, {'id': 15363, 'name': 'bank robbery'}, {'id': 184503, 'name': 'father-in-law daughter-in-law relationship'}, {'id': 224563, 'name': 'beekeeper'}, {'id': 2…
68924	[{'id': 818, 'name': 'based on novel'}, {'id': 1228, 'name': '1970s'}, {'id': 4543, 'name': 'thanksgiving'}, {'id': 10041, 'name': 'dysfunctional family'}, {'id': 10183, 'name': 'independent film'}]
36434	[{'id': 6593, 'name': 'stripper'}, {'id': 8070, 'name': 'stag night'}, {'id': 34079, 'name': 'death'}]
2255	[{'id': 586, 'name': 'new jersey'}, {'id': 1862, 'name': 'coming out'}, {'id': 2038, 'name': "love of one's life"}, {'id': 3183, 'name': 'bisexuality'}, {'id': 3190, 'name': 'menage a trois'}, {'id': 5451, 'name': 'comic book'}, {'id': 6799, 'name': 'comic-strip artist'}, {'id': 10183, 'name': 'independent film'}, {'id': 10768, 'name': 'lesbian'}, {'id': 12392, 'name': 'best friend'}]
28353	[{'id': 572, 'name': 'sex'}, {'id': 8508, 'name': 'party'}, {'id': 9713, 'name': 'friends'}, {'id': 199050, 'name': 'player'}]
9427	[{'id': 1252, 'name': 'suicide attempt'}, {'id': 4378, 'name': 'striptease'}, {'id': 164852, 'name': 'steel worker'}, {'id': 164861, 'name': 'repossession'}, {'id': 164865, 'name': 'male stripper'}]
172545	[{'id': 10183, 'name': 'independent film'}, {'id': 10199, 'name': 'gay interest'}, {'id': 33458, 'name': 'gay man'}, {'id': 187056, 'name': 'woman director'}]
17589	[{'id': 392, 'name': 'england'}, {'id': 441, 'name': 'assassination'}, {'id': 2011, 'name': 'queen'}, {'id': 3071, 'name': 'prince'}, {'id': 4129, 'name': 'widow'}, {'id': 8250, 'name': 'victorian england'}, {'id': 9920, 'name': 'royalty'}, {'id': 10183, 'name': 'independent film'}]
3597	[{'id': 1328, 'name': 'secret'}, {'id': 1936, 'name': 'blackmail'}, {'id': 5420, 'name': 'fisherman'}, {'id': 6149, 'name': 'police'}, {'id': 6270, 'name': 'high school'}, {'id': 9665, 'name': 'cover-up'}, {'id': 9713, 'name': 'friends'}, {'id': 9748, 'name': 'revenge'}, {'id': 9826, 'name': 'murder'}, {'id': 10225, 'name': 'pageant'}, {'id': 12339, 'name': 'slasher'}, {'id': 13130, 'name': 'teen…
1813	[{'id': 516, 'name': 'child abuse'}, {'id': 531, 'name': 'southern usa'}, {'id': 1523, 'name': 'obsession'}, {'id': 1552, 'name': 'subway'}, {'id': 2483, 'name': 'nudity'}, {'id': 3036, 'name': 'bible'}, {'id': 3182, 'name': 'seduction'}, {'id': 3298, 'name': 'hallucination'}, {'id': 3734, 'name': 'ambition'}, {'id': 4084, 'name': "devil's son"}, {'id': 5809, 'name': 'marriage crisis'}, {'id': 58…
36797	[{'id': 14626, 'name': 'astronaut'}, {'id': 157972, 'name': 'chimpanzee'}]
12628	[{'id': 1812, 'name': 'fbi'}, {'id': 2987, 'name': 'gang war'}, {'id': 3262, 'name': 'surgeon'}, {'id': 9767, 'name': 'beautiful woman'}, {'id': 12670, 'name': 'los angeles'}, {'id': 14964, 'name': 'drug'}, {'id': 18179, 'name': 'drug addict'}]
33344	[{'id': 833, 'name': 'white house'}, {'id': 4170, 'name': 'john f. kennedy'}, {'id': 10181, 'name': 'based on play or musical'}, {'id': 10183, 'name': 'independent film'}, {'id': 10235, 'name': 'family relationships'}, {'id': 33841, 'name': 'incest'}, {'id': 41329, 'name': 'mental illness'}]
25099	[{'id': 291, 'name': 'circus'}, {'id': 2043, 'name': 'lion'}, {'id': 10483, 'name': 'eccentric'}, {'id': 14544, 'name': 'robot'}]
45019	[{'id': 187056, 'name': 'woman director'}]
63437	[{'id': 2135, 'name': 'radio'}, {'id': 10594, 'name': 'money'}, {'id': 208930, 'name': 'radio dj'}, {'id': 208931, 'name': 'hall of fame'}]
62422	[{'id': 4434, 'name': 'interview'}, {'id': 6964, 'name': 'tribute'}, {'id': 11700, 'name': 'rock music'}, {'id': 18001, 'name': 'rock band'}, {'id': 156204, 'name': 'neil young'}, {'id': 156205, 'name': 'concert film'}]
782	[{'id': 856, 'name': 'paraplegic'}, {'id': 1252, 'name': 'suicide attempt'}, {'id': 1332, 'name': 'cheating'}, {'id': 1718, 'name': 'dna'}, {'id': 2345, 'name': 'spaceman'}, {'id': 2547, 'name': 'new identity'}, {'id': 2690, 'name': 'heart disease'}, {'id': 3864, 'name': 'false identity'}, {'id': 4035, 'name': 'blood sample'}, {'id': 4039, 'name': 'biotechnology'}, {'id': 4040, 'name': 'space mis…
29911	[{'id': 2710, 'name': 'fairy'}, {'id': 3205, 'name': 'fairy tale'}]
9827	[{'id': 798, 'name': 'sheriff'}, {'id': 11004, 'name': 'rural setting'}, {'id': 12670, 'name': 'los angeles'}, {'id': 33564, 'name': 'u.s. soldier'}, {'id': 221663, 'name': 'alternate life form'}, {'id': 221664, 'name': 'snowfield, co'}, {'id': 221665, 'name': 'deputies'}, {'id': 222114, 'name': 'fear of dying'}]
1959	[{'id': 240, 'name': 'underdog'}, {'id': 658, 'name': 'sea'}, {'id': 1209, 'name': 'wales'}, {'id': 1738, 'name': 'ukraine'}, {'id': 1942, 'name': 'strangeness'}, {'id': 2580, 'name': 'shipwreck'}, {'id': 4549, 'name': 'loss of husband'}, {'id': 13005, 'name': 'doctor'}, {'id': 160910, 'name': 'xenophobia'}, {'id': 187056, 'name': 'woman director'}, {'id': 198141, 'name': 'strange person'}]
251481	[]
8067	[{'id': 290, 'name': 'angel'}, {'id': 572, 'name': 'sex'}, {'id': 642, 'name': 'robbery'}, {'id': 818, 'name': 'based on novel'}, {'id': 1005, 'name': 'karaoke'}, {'id': 1336, 'name': 'ransom'}, {'id': 1562, 'name': 'hostage'}, {'id': 1930, 'name': 'kidnapping'}, {'id': 3713, 'name': 'chase'}, {'id': 4116, 'name': 'heaven'}, {'id': 9673, 'name': 'love'}, {'id': 9826, 'name': 'murder'}, {'id': 107…
125052	[{'id': 378, 'name': 'prison'}, {'id': 1508, 'name': 'new mexico'}, {'id': 6212, 'name': 'smuggling'}, {'id': 10726, 'name': 'gang'}, {'id': 14604, 'name': 'theft'}]
45153	[{'id': 1156, 'name': 'sister sister relationship'}, {'id': 5975, 'name': 'menstruation'}, {'id': 6156, 'name': 'superstition'}, {'id': 10183, 'name': 'independent film'}, {'id': 10541, 'name': 'curse'}, {'id': 10707, 'name': 'mother daughter relationship'}, {'id': 11705, 'name': 'tavern'}, {'id': 12335, 'name': 'aunt niece relationship'}, {'id': 15300, 'name': 'father daughter relationship'}, {'…
10871	[{'id': 697, 'name': 'loss of son'}, {'id': 10714, 'name': 'serial killer'}, {'id': 13008, 'name': 'train'}]
14398	[{'id': 703, 'name': 'detective'}, {'id': 3262, 'name': 'surgeon'}, {'id': 6593, 'name': 'stripper'}, {'id': 9754, 'name': 'profanity'}, {'id': 9826, 'name': 'murder'}, {'id': 14707, 'name': 'brutality'}, {'id': 15214, 'name': 'buddy'}]
10890	[{'id': 248, 'name': 'date'}, {'id': 1595, 'name': 'ex-girlfriend'}, {'id': 4595, 'name': 'u.s. army'}, {'id': 11138, 'name': 'military spoof'}]
99002	[{'id': 187056, 'name': 'woman director'}]
1281	[{'id': 90, 'name': 'paris'}, {'id': 212, 'name': 'london england'}, {'id': 387, 'name': 'california'}, {'id': 822, 'name': 'airport'}, {'id': 1953, 'name': 'vault'}, {'id': 2535, 'name': 'destroy'}, {'id': 2598, 'name': 'museum'}, {'id': 3675, 'name': 'arts and culture'}, {'id': 4630, 'name': 'chaos'}, {'id': 4826, 'name': 'repair'}, {'id': 5347, 'name': 'clumsy fellow'}, {'id': 5369, 'name': 'g…
32332	[{'id': 246, 'name': 'dancing'}, {'id': 4399, 'name': 'victim'}, {'id': 9673, 'name': 'love'}, {'id': 10183, 'name': 'independent film'}, {'id': 166256, 'name': 'pool cleaner'}, {'id': 208913, 'name': 'spanish music'}]
9770	[{'id': 736, 'name': 'journalist'}, {'id': 2598, 'name': 'museum'}, {'id': 3051, 'name': 'hostage drama'}, {'id': 10183, 'name': 'independent film'}]
12616	[{'id': 740, 'name': 'aids'}, {'id': 1332, 'name': 'cheating'}, {'id': 2864, 'name': 'one-night stand'}, {'id': 3817, 'name': 'chance'}, {'id': 4959, 'name': 'death of a friend'}, {'id': 6054, 'name': 'friendship'}, {'id': 10183, 'name': 'independent film'}]
34838	[{'id': 733, 'name': 'dancer'}, {'id': 1691, 'name': 'dance'}, {'id': 2683, 'name': 'tango'}, {'id': 187056, 'name': 'woman director'}]
14905	[{'id': 392, 'name': 'england'}, {'id': 393, 'name': 'civil war'}, {'id': 736, 'name': 'journalist'}, {'id': 1661, 'name': 'sarajevo'}, {'id': 6783, 'name': 'orphanage'}, {'id': 7973, 'name': 'bosnian war of 1992-1995'}]
14583	[{'id': 549, 'name': 'prostitute'}, {'id': 1328, 'name': 'secret'}, {'id': 9826, 'name': 'murder'}, {'id': 14819, 'name': 'violence'}, {'id': 209129, 'name': 'textile company'}]
11975	[{'id': 1417, 'name': 'jurors'}, {'id': 2852, 'name': 'proof'}, {'id': 3012, 'name': 'court case'}, {'id': 8097, 'name': 'leukemia'}, {'id': 10909, 'name': 'lawyer'}, {'id': 33519, 'name': 'courtroom'}]
4995	[{'id': 445, 'name': 'pornography'}, {'id': 572, 'name': 'sex'}, {'id': 2727, 'name': 'porn actor'}, {'id': 5593, 'name': 'pornographic video'}, {'id': 5626, 'name': 'from rags to riches'}, {'id': 14964, 'name': 'drug'}, {'id': 18321, 'name': 'porn industry'}, {'id': 158968, 'name': 'gay lead character'}]
9281	[{'id': 417, 'name': 'corruption'}, {'id': 703, 'name': 'detective'}, {'id': 796, 'name': 'police brutality'}, {'id': 8447, 'name': 'amish'}, {'id': 9937, 'name': 'suspense'}, {'id': 208590, 'name': 'barn raising'}, {'id': 236294, 'name': 'lancaster, pa'}]
45928	[{'id': 8058, 'name': 'rembrandt'}, {'id': 9937, 'name': 'suspense'}, {'id': 14893, 'name': 'art'}, {'id': 209096, 'name': 'forger'}]
563	[{'id': 305, 'name': 'moon'}, {'id': 1423, 'name': 'asteroid'}, {'id': 1826, 'name': 'space marine'}, {'id': 2051, 'name': 'intelligence'}, {'id': 2900, 'name': 'buenos aires'}, {'id': 2902, 'name': 'space battle'}, {'id': 4565, 'name': 'dystopia'}, {'id': 6092, 'name': 'army'}, {'id': 8201, 'name': 'satire'}, {'id': 9831, 'name': 'spaceship'}, {'id': 13065, 'name': 'soldier'}, {'id': 161247, 'na…
61337	[{'id': 745, 'name': 'nun'}, {'id': 8201, 'name': 'satire'}, {'id': 11612, 'name': 'hospital'}, {'id': 210018, 'name': 'half sister'}]
19931	[{'id': 818, 'name': 'based on novel'}, {'id': 10707, 'name': 'mother daughter relationship'}, {'id': 13159, 'name': 'chinese'}, {'id': 18035, 'name': 'family'}, {'id': 179485, 'name': 'chinese american'}]
31535	[{'id': 1436, 'name': 'inventor'}, {'id': 3338, 'name': 'invention'}, {'id': 3692, 'name': 'scandal'}]
10215	[{'id': 848, 'name': 'double life'}, {'id': 1004, 'name': 'commercial'}, {'id': 2486, 'name': 'fantasy'}, {'id': 3817, 'name': 'chance'}, {'id': 3983, 'name': 'marketing'}, {'id': 4379, 'name': 'time travel'}, {'id': 8034, 'name': 'in flagranti'}, {'id': 11434, 'name': 'ambiguous ending'}, {'id': 175629, 'name': 'alternative reality'}]
9823	[{'id': 779, 'name': 'martial arts'}, {'id': 1002, 'name': 'authority'}, {'id': 12380, 'name': 'tournament'}, {'id': 14643, 'name': 'battle'}, {'id': 14955, 'name': 'fighting'}, {'id': 41645, 'name': 'based on video game'}, {'id': 188955, 'name': 'hand to hand combat'}]
37165	[{'id': 2147, 'name': 'claustrophobia'}, {'id': 3979, 'name': 'hidden camera'}, {'id': 4565, 'name': 'dystopia'}, {'id': 10328, 'name': 'reality show'}, {'id': 207063, 'name': 'make believe'}, {'id': 207064, 'name': 'pretend'}]
45609	[{'id': 10183, 'name': 'independent film'}, {'id': 157258, 'name': 'british high society'}, {'id': 184950, 'name': 'privileged life'}]
38904	[{'id': 293, 'name': 'female nudity'}, {'id': 2382, 'name': 'flower'}, {'id': 11579, 'name': 'impalement'}, {'id': 187056, 'name': 'woman director'}]
45565	[]
9407	[{'id': 478, 'name': 'china'}, {'id': 2122, 'name': 'death penalty'}, {'id': 3703, 'name': 'law'}, {'id': 4480, 'name': 'business man'}, {'id': 9826, 'name': 'murder'}]
4824	[{'id': 1812, 'name': 'fbi'}, {'id': 2106, 'name': 'cold war'}, {'id': 2708, 'name': 'hitman'}]
9444	[{'id': 3462, 'name': 'tzar'}, {'id': 4344, 'name': 'musical'}, {'id': 158620, 'name': 'russian revolution'}, {'id': 158627, 'name': 'train explosion'}, {'id': 158628, 'name': 'foreign language adaptation'}, {'id': 158629, 'name': 'exploding train'}]
9414	[{'id': 212, 'name': 'london england'}, {'id': 258, 'name': 'bomb'}, {'id': 380, 'name': 'brother brother relationship'}, {'id': 720, 'name': 'helicopter'}, {'id': 818, 'name': 'based on novel'}, {'id': 974, 'name': 'bank'}, {'id': 2571, 'name': 'tv show'}, {'id': 6034, 'name': 'theatre milieu'}, {'id': 10325, 'name': 'mistaken identity'}, {'id': 10685, 'name': 'escape'}, {'id': 33705, 'name': 'a…
8078	[{'id': 803, 'name': 'android'}, {'id': 3070, 'name': 'mercenary'}, {'id': 4565, 'name': 'dystopia'}, {'id': 9663, 'name': 'sequel'}, {'id': 9951, 'name': 'alien'}, {'id': 10085, 'name': 'betrayal'}, {'id': 11579, 'name': 'impalement'}, {'id': 11628, 'name': 'cloning'}, {'id': 14760, 'name': 'scientist'}, {'id': 18082, 'name': 'flamethrower'}, {'id': 18086, 'name': 'disembowelment'}, {'id': 15533…
29938	[{'id': 293, 'name': 'female nudity'}, {'id': 1852, 'name': 'mutant'}, {'id': 3623, 'name': 'cabin'}, {'id': 4862, 'name': 'alien life-form'}, {'id': 5774, 'name': 'forest'}, {'id': 6876, 'name': 'vacation'}, {'id': 9831, 'name': 'spaceship'}]
11831	[{'id': 701, 'name': 'cuba'}, {'id': 1860, 'name': 'mutiny'}, {'id': 2831, 'name': 'slavery'}, {'id': 3441, 'name': 'sentence'}, {'id': 6165, 'name': 'historical figure'}, {'id': 9395, 'name': 'havanna'}, {'id': 155756, 'name': 'tall ship'}, {'id': 163120, 'name': 'slave trade'}]
2895	[{'id': 186, 'name': 'christianity'}, {'id': 732, 'name': 'coma'}, {'id': 931, 'name': 'jealousy'}, {'id': 1224, 'name': 'radio station'}, {'id': 1556, 'name': 'texas'}, {'id': 3033, 'name': 'apostle'}, {'id': 3065, 'name': 'minister'}, {'id': 3134, 'name': 'louisiana'}, {'id': 3446, 'name': 'forgiveness'}, {'id': 10183, 'name': 'independent film'}, {'id': 18072, 'name': 'preacher'}]
39177	[{'id': 437, 'name': 'painter'}, {'id': 187056, 'name': 'woman director'}, {'id': 190370, 'name': 'erotic movie'}]
19601	[{'id': 2652, 'name': 'nazis'}, {'id': 3207, 'name': 'concentration camp prisoner'}, {'id': 10183, 'name': 'independent film'}, {'id': 10199, 'name': 'gay interest'}]
124606	[{'id': 10726, 'name': 'gang'}, {'id': 33928, 'name': 'audition'}, {'id': 172732, 'name': 'police fake'}, {'id': 177927, 'name': 'homeless'}, {'id': 207583, 'name': 'actress'}]
42832	[{'id': 6483, 'name': 'ice hockey'}]
22797	[{'id': 236, 'name': 'suicide'}, {'id': 290, 'name': 'angel'}, {'id': 2467, 'name': 'difficult childhood'}, {'id': 4924, 'name': 'insane asylum'}, {'id': 4931, 'name': 'pig'}, {'id': 6054, 'name': 'friendship'}, {'id': 6271, 'name': 'boarding school'}, {'id': 7464, 'name': 'alcoholism'}, {'id': 9826, 'name': 'murder'}, {'id': 10123, 'name': 'dark comedy'}]
2639	[{'id': 242, 'name': 'new york'}, {'id': 5914, 'name': "writer's block"}, {'id': 6255, 'name': 'insanity'}, {'id': 10183, 'name': 'independent film'}, {'id': 10818, 'name': 'author'}]
9574	[{'id': 1334, 'name': 'wedding vows'}, {'id': 1436, 'name': 'inventor'}, {'id': 3092, 'name': 'slime'}, {'id': 6348, 'name': 'green'}, {'id': 8044, 'name': 'flight'}, {'id': 10125, 'name': 'mad scientist'}, {'id': 13027, 'name': 'wedding'}]
10371	[{'id': 242, 'name': 'new york'}, {'id': 904, 'name': 'pennsylvania'}, {'id': 1332, 'name': 'cheating'}, {'id': 5401, 'name': 'tax consultant'}, {'id': 6592, 'name': 'parish hall'}, {'id': 7140, 'name': 'devoutness'}, {'id': 8447, 'name': 'amish'}]
489	[{'id': 1480, 'name': 'baseball'}, {'id': 1680, 'name': 'boston'}, {'id': 1992, 'name': 'professor'}, {'id': 2462, 'name': 'm.i.t.'}, {'id': 2463, 'name': 'harvard university'}, {'id': 3734, 'name': 'ambition'}, {'id': 6009, 'name': 'mathematics'}, {'id': 6257, 'name': 'genius'}, {'id': 9673, 'name': 'love'}, {'id': 9713, 'name': 'friends'}, {'id': 10756, 'name': 'janitor'}, {'id': 11018, 'name':…
167738	[]
293820	[]
9714	[{'id': 970, 'name': 'parent child relationship'}, {'id': 1437, 'name': 'burglar'}, {'id': 3650, 'name': 'child hero'}, {'id': 3796, 'name': 'auto'}, {'id': 3930, 'name': 'bravery'}, {'id': 4290, 'name': 'toy'}, {'id': 6566, 'name': 'computer chip'}, {'id': 7136, 'name': 'technical toy'}]
102406	[]
170430	[{'id': 6259, 'name': 'psychopath'}]
8197	[{'id': 824, 'name': 'drag queen'}, {'id': 3392, 'name': 'voodoo'}, {'id': 7323, 'name': 'savannah'}]
6283	[{'id': 380, 'name': 'brother brother relationship'}, {'id': 1872, 'name': 'loss of father'}, {'id': 2161, 'name': 'mouse'}, {'id': 6095, 'name': 'house'}, {'id': 10911, 'name': 'inheritance'}]
279698	[]
49728	[{'id': 187056, 'name': 'woman director'}]
64562	[]
4233	[{'id': 6812, 'name': 'film festivals'}, {'id': 10089, 'name': 'slaughter'}, {'id': 12339, 'name': 'slasher'}]
191874	[{'id': 11728, 'name': 'burglary'}, {'id': 155331, 'name': 'jewel'}, {'id': 155435, 'name': 'insurance investigator'}, {'id': 208508, 'name': 'murder plot'}]
10217	[{'id': 1329, 'name': 'canada'}, {'id': 3032, 'name': 'suffering'}, {'id': 5331, 'name': 'village'}, {'id': 5859, 'name': 'paralysis'}, {'id': 10183, 'name': 'independent film'}, {'id': 10909, 'name': 'lawyer'}, {'id': 166287, 'name': 'school bus'}, {'id': 188974, 'name': 'vehicular accident'}]
438108	[{'id': 4379, 'name': 'time travel'}, {'id': 9951, 'name': 'alien'}, {'id': 12616, 'name': 'dinosaur'}, {'id': 41415, 'name': 'reptile'}]
597	[{'id': 2580, 'name': 'shipwreck'}, {'id': 2984, 'name': 'iceberg'}, {'id': 3799, 'name': 'ship'}, {'id': 4210, 'name': 'panic'}, {'id': 4388, 'name': 'titanic'}, {'id': 4953, 'name': 'ocean liner'}, {'id': 6917, 'name': 'epic'}, {'id': 7579, 'name': 'rich woman - poor man'}, {'id': 9673, 'name': 'love'}, {'id': 10617, 'name': 'disaster'}, {'id': 10703, 'name': 'tragic love'}, {'id': 14514, 'name…
714	[{'id': 212, 'name': 'london england'}, {'id': 392, 'name': 'england'}, {'id': 470, 'name': 'spy'}, {'id': 478, 'name': 'china'}, {'id': 1774, 'name': 'news broadcast'}, {'id': 2051, 'name': 'intelligence'}, {'id': 2136, 'name': 'television'}, {'id': 2534, 'name': 'missile'}, {'id': 2954, 'name': 'manipulation of the media'}, {'id': 3272, 'name': 'secret intelligence service'}, {'id': 3531, 'name…
52537	[{'id': 10183, 'name': 'independent film'}]
12799	[{'id': 704, 'name': 'adolescence'}, {'id': 1862, 'name': 'coming out'}, {'id': 1950, 'name': 'vororte'}, {'id': 4023, 'name': 'lyon'}, {'id': 10766, 'name': 'youth gang'}]
62394	[]
9922	[{'id': 279, 'name': 'usa'}, {'id': 3804, 'name': 'post'}, {'id': 4461, 'name': 'postman'}, {'id': 6092, 'name': 'army'}, {'id': 12332, 'name': 'apocalypse'}]
547	[{'id': 128, 'name': 'love triangle'}, {'id': 242, 'name': 'new york'}, {'id': 680, 'name': 'montana'}, {'id': 1534, 'name': 'attachment to nature'}, {'id': 2246, 'name': 'confidence'}, {'id': 2284, 'name': 'horseback riding'}, {'id': 2673, 'name': 'horse'}, {'id': 2749, 'name': 'riding accident'}, {'id': 2751, 'name': 'career woman'}, {'id': 2752, 'name': 'ranch'}, {'id': 2753, 'name': 'horse wh…
25994	[{'id': 10183, 'name': 'independent film'}]
184	[{'id': 822, 'name': 'airport'}, {'id': 1449, 'name': 'underworld'}, {'id': 2001, 'name': 'arms deal'}, {'id': 6110, 'name': 'weapon'}, {'id': 6149, 'name': 'police'}, {'id': 14964, 'name': 'drug'}]
9746	[{'id': 188, 'name': 'buddhism'}, {'id': 478, 'name': 'china'}, {'id': 1262, 'name': 'mountain'}, {'id': 1529, 'name': 'buddhist monk'}, {'id': 4558, 'name': 'tibet'}, {'id': 4559, 'name': 'dalai lama'}, {'id': 4561, 'name': 'lhasa'}, {'id': 5722, 'name': 'buddha'}]
9438	[{'id': 2251, 'name': 'lie'}, {'id': 4794, 'name': 'bluff'}, {'id': 10244, 'name': 'based on cartoon'}, {'id': 33626, 'name': 'millionaire'}, {'id': 157904, 'name': 'luck'}, {'id': 167889, 'name': 'short sighted'}]
115	[{'id': 418, 'name': 'white russian'}, {'id': 419, 'name': 'dude'}, {'id': 420, 'name': 'bowling'}, {'id': 422, 'name': 'vietnam veteran'}, {'id': 1337, 'name': 'carpet'}, {'id': 1541, 'name': 'nihilism'}, {'id': 1786, 'name': 'heart attack'}, {'id': 1930, 'name': 'kidnapping'}, {'id': 5498, 'name': 'lsd'}, {'id': 10776, 'name': 'marijuana'}, {'id': 12670, 'name': 'los angeles'}, {'id': 33626, 'n…
26941	[]
27103	[{'id': 108, 'name': 'transvestism'}, {'id': 237, 'name': 'gay'}, {'id': 1690, 'name': 'belgium'}, {'id': 1862, 'name': 'coming out'}, {'id': 10235, 'name': 'family relationships'}, {'id': 10683, 'name': 'coming of age'}, {'id': 17975, 'name': 'transgender'}, {'id': 34214, 'name': 'gender'}, {'id': 34333, 'name': 'lgbt child'}]
9410	[{'id': 2679, 'name': 'artist'}, {'id': 2936, 'name': "artists' life"}, {'id': 3321, 'name': 'childhood memory'}]
32302	[{'id': 1562, 'name': 'hostage'}, {'id': 1701, 'name': 'hero'}, {'id': 9823, 'name': 'rivalry'}, {'id': 10842, 'name': 'good vs evil'}, {'id': 14536, 'name': 'crime'}, {'id': 14751, 'name': 'youth'}, {'id': 15017, 'name': 'danger'}, {'id': 18035, 'name': 'family'}, {'id': 187710, 'name': 'escapade'}, {'id': 193544, 'name': 'save the day'}, {'id': 193545, 'name': 'young heroes'}, {'id': 193546, 'n…
216794	[{'id': 10391, 'name': 'mafia'}, {'id': 11578, 'name': 'mobster'}, {'id': 41523, 'name': 'brooklyn new york city'}]
88863	[{'id': 9826, 'name': 'murder'}, {'id': 10085, 'name': 'betrayal'}, {'id': 33461, 'name': 'diamond'}, {'id': 168663, 'name': 'jamaican'}]
154821	[]
41417	[{'id': 378, 'name': 'prison'}, {'id': 657, 'name': 'fire'}, {'id': 2733, 'name': 'firemen'}, {'id': 15009, 'name': 'criminal'}, {'id': 166524, 'name': 'jail break'}, {'id': 191404, 'name': 'forest fire'}]
12538	[{'id': 1741, 'name': 'blindness and impaired vision'}, {'id': 187056, 'name': 'woman director'}]
586	[{'id': 521, 'name': 'washington d.c.'}, {'id': 570, 'name': 'rape'}, {'id': 591, 'name': 'cia'}, {'id': 840, 'name': 'usa president'}, {'id': 1543, 'name': 'war veteran'}, {'id': 2419, 'name': 'staging'}, {'id': 2559, 'name': 'film maker'}, {'id': 2941, 'name': 'albania'}, {'id': 2943, 'name': 'sex scandal'}, {'id': 2944, 'name': 'senator'}, {'id': 2946, 'name': 'presidential election'}, {'id': …
2666	[{'id': 634, 'name': 'soul'}, {'id': 2116, 'name': 'sleep'}, {'id': 2887, 'name': 'manipulation'}, {'id': 2964, 'name': 'future'}, {'id': 4565, 'name': 'dystopia'}, {'id': 4630, 'name': 'chaos'}, {'id': 10937, 'name': 'memory'}, {'id': 12965, 'name': 'duel'}, {'id': 33465, 'name': 'parallel world'}, {'id': 178657, 'name': 'tech noir'}, {'id': 185199, 'name': 'matrix'}, {'id': 207268, 'name': 'neo…
46338	[{'id': 3182, 'name': 'seduction'}, {'id': 11513, 'name': 'cheating husband'}, {'id': 33557, 'name': 'rehearsal'}]
54007	[{'id': 5404, 'name': 'meteor'}, {'id': 9715, 'name': 'superhero'}, {'id': 208870, 'name': 'cybersuit'}]
11258	[{'id': 798, 'name': 'sheriff'}, {'id': 2217, 'name': 'rain'}, {'id': 2227, 'name': 'evacuation'}, {'id': 4898, 'name': 'armored car'}, {'id': 8207, 'name': 'crook'}, {'id': 160488, 'name': 'hoodlum'}]
9490	[{'id': 919, 'name': 'smoking'}, {'id': 6129, 'name': 'company'}, {'id': 10776, 'name': 'marijuana'}, {'id': 14964, 'name': 'drug'}, {'id': 187056, 'name': 'woman director'}]
9411	[{'id': 290, 'name': 'angel'}, {'id': 483, 'name': 'riddle'}, {'id': 703, 'name': 'detective'}, {'id': 3036, 'name': 'bible'}, {'id': 6149, 'name': 'police'}, {'id': 6152, 'name': 'supernatural'}, {'id': 6259, 'name': 'psychopath'}, {'id': 9826, 'name': 'murder'}, {'id': 10541, 'name': 'curse'}, {'id': 11001, 'name': 'religion'}, {'id': 13129, 'name': 'execution'}, {'id': 14676, 'name': 'series o…
25719	[{'id': 212, 'name': 'london england'}, {'id': 2334, 'name': 'nightclub'}, {'id': 3713, 'name': 'chase'}, {'id': 4373, 'name': 'fraud'}, {'id': 9468, 'name': 'liar'}, {'id': 9673, 'name': 'love'}, {'id': 9727, 'name': 'thief'}, {'id': 10329, 'name': 'wealth'}, {'id': 10594, 'name': 'money'}, {'id': 11454, 'name': 'scam'}, {'id': 11612, 'name': 'hospital'}, {'id': 11677, 'name': 'secretary'}, {'id…
9033	[{'id': 290, 'name': 'angel'}, {'id': 345, 'name': 'monk'}, {'id': 4715, 'name': 'autopsy'}, {'id': 8264, 'name': 'symbol'}, {'id': 11612, 'name': 'hospital'}]
11220	[{'id': 395, 'name': 'gambling'}, {'id': 782, 'name': 'assassin'}, {'id': 1010, 'name': 'bar'}, {'id': 2708, 'name': 'hitman'}, {'id': 3307, 'name': 'surreal'}, {'id': 3851, 'name': 'dangerous'}, {'id': 4552, 'name': 'beer'}, {'id': 9673, 'name': 'love'}, {'id': 11732, 'name': 'cigarette smoking'}, {'id': 12354, 'name': 'hong kong'}, {'id': 13017, 'name': 'drifter'}, {'id': 14677, 'name': 'bullet…
21253	[{'id': 441, 'name': 'assassination'}, {'id': 983, 'name': 'brazilian'}, {'id': 1704, 'name': 'ambassador'}, {'id': 6089, 'name': 'freedom'}, {'id': 8029, 'name': 'drama'}, {'id': 11121, 'name': 'plot'}, {'id': 18263, 'name': 'revolutionary'}]
6116	[{'id': 637, 'name': 'pop'}, {'id': 1740, 'name': 'pop culture'}, {'id': 3490, 'name': 'pop star'}]
9457	[{'id': 4953, 'name': 'ocean liner'}, {'id': 33696, 'name': 'sea monster'}, {'id': 155508, 'name': 'jewel heist'}, {'id': 196917, 'name': 'armed robbery'}]
281289	[]
43911	[]
39424	[{'id': 10183, 'name': 'independent film'}]
44361	[{'id': 157499, 'name': 'mother son relationship'}]
11702	[{'id': 279, 'name': 'usa'}, {'id': 478, 'name': 'china'}, {'id': 1376, 'name': 'assault rifle'}, {'id': 1589, 'name': 'sniper'}, {'id': 1788, 'name': 'chinatown'}, {'id': 2231, 'name': 'drug dealer'}, {'id': 2708, 'name': 'hitman'}, {'id': 3739, 'name': 'funeral'}, {'id': 8997, 'name': 'conscientious objector'}, {'id': 9748, 'name': 'revenge'}, {'id': 10562, 'name': 'on the run'}, {'id': 10718, …
2923	[{'id': 212, 'name': 'london england'}, {'id': 642, 'name': 'robbery'}, {'id': 848, 'name': 'double life'}, {'id': 5823, 'name': 'jazz club'}, {'id': 9727, 'name': 'thief'}, {'id': 9937, 'name': 'suspense'}, {'id': 10508, 'name': 'teacher'}]
12238	[{'id': 736, 'name': 'journalist'}, {'id': 822, 'name': 'airport'}, {'id': 3133, 'name': 'vampire'}, {'id': 3800, 'name': 'airplane'}, {'id': 10327, 'name': 'undead'}, {'id': 12193, 'name': 'reporter'}, {'id': 14676, 'name': 'series of murders'}, {'id': 189421, 'name': 'female corpse'}, {'id': 223587, 'name': 'tabloid reporter'}]
11568	[{'id': 378, 'name': 'prison'}, {'id': 2636, 'name': 'blues'}, {'id': 6231, 'name': 'half-brother'}, {'id': 6783, 'name': 'orphanage'}, {'id': 33624, 'name': 'band'}]
41577	[{'id': 10183, 'name': 'independent film'}]
66894	[{'id': 416, 'name': 'miami'}, {'id': 2776, 'name': 'bus ride'}, {'id': 7312, 'name': 'road trip'}, {'id': 10183, 'name': 'independent film'}, {'id': 178650, 'name': 'bus trip'}, {'id': 187056, 'name': 'woman director'}, {'id': 189920, 'name': 'harlem'}]
11003	[{'id': 1334, 'name': 'wedding vows'}, {'id': 1459, 'name': 'marriage proposal'}, {'id': 2038, 'name': "love of one's life"}, {'id': 3582, 'name': 'bride'}, {'id': 3583, 'name': 'bridegroom'}]
10153	[{'id': 270, 'name': 'ocean'}, {'id': 1603, 'name': 'extraterrestrial technology'}, {'id': 1826, 'name': 'space marine'}, {'id': 2340, 'name': 'paranoia'}, {'id': 3576, 'name': 'raumschiffabsturz'}, {'id': 9951, 'name': 'alien'}, {'id': 11268, 'name': 'psychologist'}, {'id': 162350, 'name': 'ocean floor'}, {'id': 162351, 'name': 'deepsea'}]
49645	[]
47112	[]
102732	[]
30949	[{'id': 572, 'name': 'sex'}, {'id': 1930, 'name': 'kidnapping'}, {'id': 11454, 'name': 'scam'}, {'id': 11732, 'name': 'cigarette smoking'}, {'id': 13028, 'name': 'writer'}]
2898	[{'id': 641, 'name': 'single parent'}, {'id': 828, 'name': 'waitress'}, {'id': 3568, 'name': 'lone wolf'}, {'id': 6054, 'name': 'friendship'}, {'id': 10226, 'name': 'neighbor'}, {'id': 10818, 'name': 'author'}, {'id': 13001, 'name': 'cowardliness'}, {'id': 13028, 'name': 'writer'}, {'id': 15162, 'name': 'dog'}, {'id': 159317, 'name': 'rude'}, {'id': 159318, 'name': 'obnoxious'}, {'id': 167982, 'n…
9558	[{'id': 255, 'name': 'male nudity'}, {'id': 293, 'name': 'female nudity'}, {'id': 14819, 'name': 'violence'}, {'id': 177588, 'name': 'religious statue'}, {'id': 177589, 'name': 'aspirin'}]
83593	[]
320011	[{'id': 187056, 'name': 'woman director'}]
26269	[{'id': 8440, 'name': 'ex-cop'}, {'id': 18115, 'name': 'retired'}]
11808	[{'id': 591, 'name': 'cia'}, {'id': 3543, 'name': 'transport of prisoners'}, {'id': 6139, 'name': 'innocence'}, {'id': 10685, 'name': 'escape'}, {'id': 33705, 'name': 'agent'}]
6970	[{'id': 3094, 'name': 'australian'}, {'id': 5657, 'name': 'australia'}, {'id': 10453, 'name': 'con artist'}, {'id': 34061, 'name': 'american abroad'}]
47452	[{'id': 1523, 'name': 'obsession'}, {'id': 9673, 'name': 'love'}, {'id': 159278, 'name': 'obsessive love'}, {'id': 207716, 'name': 'actor'}]
18205	[{'id': 255, 'name': 'male nudity'}, {'id': 534, 'name': 'mexico'}, {'id': 549, 'name': 'prostitute'}, {'id': 596, 'name': 'adultery'}, {'id': 738, 'name': 'sexuality'}, {'id': 818, 'name': 'based on novel'}, {'id': 1566, 'name': 'dream'}, {'id': 1667, 'name': 'pimp'}, {'id': 2483, 'name': 'nudity'}, {'id': 41515, 'name': 'gay parent'}, {'id': 163127, 'name': 'mexican'}, {'id': 180523, 'name': 'n…
36943	[{'id': 1524, 'name': 'surfer'}, {'id': 1669, 'name': 'wave'}, {'id': 1671, 'name': 'surfboard'}, {'id': 5349, 'name': 'surfing'}, {'id': 9935, 'name': 'travel'}]
21736	[{'id': 8624, 'name': 'climbing'}, {'id': 156395, 'name': 'imax'}, {'id': 159212, 'name': 'mountain climbing'}, {'id': 160177, 'name': 'mountaineering'}, {'id': 192779, 'name': 'mount everest'}]
17941	[{'id': 2673, 'name': 'horse'}, {'id': 4932, 'name': 'farm'}, {'id': 6201, 'name': 'fall'}, {'id': 6846, 'name': 'borderline personality disorder'}, {'id': 9937, 'name': 'suspense'}, {'id': 157722, 'name': 'domineering mother'}]
10668	[{'id': 1336, 'name': 'ransom'}, {'id': 1562, 'name': 'hostage'}, {'id': 1930, 'name': 'kidnapping'}, {'id': 2217, 'name': 'rain'}, {'id': 5923, 'name': 'sister'}, {'id': 10085, 'name': 'betrayal'}, {'id': 11578, 'name': 'mobster'}, {'id': 11612, 'name': 'hospital'}, {'id': 12545, 'name': 'mansion'}, {'id': 13132, 'name': 'pistol'}, {'id': 14852, 'name': 'poker game'}, {'id': 15127, 'name': 'kill…
9313	[{'id': 254, 'name': 'france'}, {'id': 1400, 'name': 'swordplay'}, {'id': 2546, 'name': 'mask'}, {'id': 14577, 'name': 'musketeer'}]
42807	[{'id': 2492, 'name': 'bank robber'}, {'id': 177695, 'name': 'crime spree'}, {'id': 177703, 'name': 'western u.s.'}]
617	[{'id': 213, 'name': 'upper class'}, {'id': 351, 'name': 'poison'}, {'id': 544, 'name': 'sailboat'}, {'id': 570, 'name': 'rape'}, {'id': 739, 'name': 'sexual abuse'}, {'id': 1196, 'name': 'florida'}, {'id': 1664, 'name': 'eroticism'}, {'id': 1936, 'name': 'blackmail'}, {'id': 2087, 'name': 'lolita'}, {'id': 2920, 'name': 'cheerleader'}, {'id': 3012, 'name': 'court case'}, {'id': 3152, 'name': 'pl…
36568	[{'id': 3478, 'name': 'parrot'}, {'id': 3664, 'name': 'research'}, {'id': 9727, 'name': 'thief'}, {'id': 14659, 'name': 'girl'}, {'id': 164253, 'name': 'mexican american'}]
37272	[{'id': 128, 'name': 'love triangle'}, {'id': 7658, 'name': 'kansas'}, {'id': 33479, 'name': 'single father'}, {'id': 209065, 'name': 'baskeball'}]
5910	[{'id': 395, 'name': 'gambling'}, {'id': 455, 'name': 'farewell'}, {'id': 658, 'name': 'sea'}, {'id': 966, 'name': 'beach'}, {'id': 1794, 'name': 'yakuza'}, {'id': 6203, 'name': 'loss'}, {'id': 6297, 'name': 'japanese mafia'}]
9440	[{'id': 833, 'name': 'white house'}, {'id': 840, 'name': 'usa president'}, {'id': 2946, 'name': 'presidential election'}, {'id': 3692, 'name': 'scandal'}, {'id': 6375, 'name': 'george w. bush'}, {'id': 34094, 'name': 'extramarital affair'}]
53092	[{'id': 1983, 'name': 'pharmacist'}, {'id': 6149, 'name': 'police'}, {'id': 10217, 'name': 'tourette syndrome'}, {'id': 33630, 'name': 'doll'}, {'id': 159546, 'name': 'pharmacy'}]
32911	[{'id': 185413, 'name': "boys' school"}]
44308	[{'id': 10183, 'name': 'independent film'}]
124821	[{'id': 3451, 'name': 'housewife'}, {'id': 6271, 'name': 'boarding school'}, {'id': 10508, 'name': 'teacher'}, {'id': 41393, 'name': 'new england'}, {'id': 164500, 'name': 'infatuation'}, {'id': 209223, 'name': 'multiple sclerosis'}]
32456	[{'id': 9673, 'name': 'love'}, {'id': 9748, 'name': 'revenge'}, {'id': 11953, 'name': 'loft'}, {'id': 206039, 'name': 'analingus'}, {'id': 207716, 'name': 'actor'}]
93350	[{'id': 828, 'name': 'waitress'}, {'id': 1415, 'name': 'small town'}, {'id': 33386, 'name': 'old flame'}]
62695	[]
32144	[{'id': 4637, 'name': 'parish'}, {'id': 5097, 'name': 'sterility'}, {'id': 10093, 'name': 'priest'}, {'id': 17986, 'name': 'miscarriage'}, {'id': 187056, 'name': 'woman director'}]
17127	[{'id': 4513, 'name': 'blind date'}, {'id': 9673, 'name': 'love'}, {'id': 13072, 'name': 'falling in love'}, {'id': 184935, 'name': 'gay man straight woman relationship'}]
40688	[]
17133	[]
19848	[{'id': 3688, 'name': 'strip club'}, {'id': 6593, 'name': 'stripper'}, {'id': 7089, 'name': 'dominatrix'}, {'id': 156854, 'name': 'cat fight'}]
17644	[]
1774	[{'id': 378, 'name': 'prison'}, {'id': 822, 'name': 'airport'}, {'id': 2398, 'name': 'narration'}, {'id': 2494, 'name': 'ohio'}, {'id': 4108, 'name': 'protest'}]
30265	[{'id': 10183, 'name': 'independent film'}]
2157	[{'id': 4379, 'name': 'time travel'}, {'id': 15246, 'name': 'sabotage'}, {'id': 168603, 'name': 'deep space explorer'}]
70581	[{'id': 907, 'name': 'japanese'}, {'id': 974, 'name': 'bank'}, {'id': 1562, 'name': 'hostage'}, {'id': 9673, 'name': 'love'}, {'id': 10562, 'name': 'on the run'}]
8838	[{'id': 782, 'name': 'assassin'}, {'id': 1465, 'name': 'loss of family'}, {'id': 1646, 'name': 'autism'}, {'id': 1812, 'name': 'fbi'}, {'id': 3432, 'name': 'bangkok'}, {'id': 3635, 'name': 'national security agency (nsa)'}, {'id': 5202, 'name': 'boy'}, {'id': 10656, 'name': 'child in peril'}, {'id': 18525, 'name': 'fbi agent'}]
29193	[{'id': 811, 'name': 'dialogue'}, {'id': 2246, 'name': 'confidence'}, {'id': 3338, 'name': 'invention'}, {'id': 10183, 'name': 'independent film'}]
795	[{'id': 236, 'name': 'suicide'}, {'id': 290, 'name': 'angel'}, {'id': 314, 'name': 'life and death'}, {'id': 1333, 'name': 'desperation'}, {'id': 1604, 'name': 'operation'}, {'id': 4116, 'name': 'heaven'}, {'id': 6150, 'name': 'faith'}, {'id': 6155, 'name': 'afterlife'}, {'id': 12670, 'name': 'los angeles'}, {'id': 212760, 'name': 'interspecies romance'}]
16980	[{'id': 242, 'name': 'new york'}, {'id': 572, 'name': 'sex'}, {'id': 733, 'name': 'dancer'}, {'id': 738, 'name': 'sexuality'}, {'id': 894, 'name': 'depression'}, {'id': 931, 'name': 'jealousy'}, {'id': 2334, 'name': 'nightclub'}, {'id': 2483, 'name': 'nudity'}, {'id': 5340, 'name': 'investigation'}, {'id': 6782, 'name': 'addiction'}, {'id': 9468, 'name': 'liar'}, {'id': 9673, 'name': 'love'}, {'i…
27472	[{'id': 7312, 'name': 'road trip'}, {'id': 178923, 'name': 'wedding date'}]
47881	[{'id': 162333, 'name': 'tall man'}, {'id': 179882, 'name': 'romania'}, {'id': 189099, 'name': 'giant'}]
9469	[{'id': 378, 'name': 'prison'}, {'id': 494, 'name': 'father son relationship'}, {'id': 1849, 'name': 'homicide'}, {'id': 2538, 'name': 'begnadigung'}, {'id': 3398, 'name': 'release from prison'}, {'id': 3446, 'name': 'forgiveness'}, {'id': 3616, 'name': 'college'}, {'id': 6496, 'name': 'basketball'}, {'id': 10183, 'name': 'independent film'}]
12488	[{'id': 1328, 'name': 'secret'}, {'id': 4277, 'name': 'to shoot dead'}, {'id': 5600, 'name': 'daughter'}, {'id': 10909, 'name': 'lawyer'}]
98499	[]
81367	[{'id': 161155, 'name': 'kids'}, {'id': 208874, 'name': 'sea lion'}]
267	[{'id': 459, 'name': 'sexual obsession'}, {'id': 549, 'name': 'prostitute'}, {'id': 596, 'name': 'adultery'}, {'id': 704, 'name': 'adolescence'}, {'id': 726, 'name': 'drug abuse'}, {'id': 739, 'name': 'sexual abuse'}, {'id': 744, 'name': 'madrid'}, {'id': 856, 'name': 'paraplegic'}, {'id': 992, 'name': 'bus'}, {'id': 3725, 'name': 'pregnancy and birth'}]
16148	[{'id': 703, 'name': 'detective'}, {'id': 1936, 'name': 'blackmail'}, {'id': 10183, 'name': 'independent film'}]
21252	[{'id': 2320, 'name': 'violent husband'}, {'id': 4042, 'name': 'underclass'}, {'id': 6069, 'name': 'class'}, {'id': 6691, 'name': 'drug scene'}, {'id': 6782, 'name': 'addiction'}, {'id': 10041, 'name': 'dysfunctional family'}, {'id': 14964, 'name': 'drug'}]
73135	[{'id': 888, 'name': 'screenwriter'}, {'id': 966, 'name': 'beach'}, {'id': 2041, 'name': 'island'}]
9449	[{'id': 604, 'name': 'dwarves'}, {'id': 6215, 'name': 'household'}, {'id': 10909, 'name': 'lawyer'}, {'id': 33873, 'name': 'little people'}, {'id': 161868, 'name': "child's point of view"}, {'id': 179867, 'name': 'real estate'}]
6264	[{'id': 1938, 'name': 'sword'}, {'id': 3071, 'name': 'prince'}, {'id': 3966, 'name': 'camelot'}, {'id': 5895, 'name': 'viking'}, {'id': 7376, 'name': 'princess'}, {'id': 10466, 'name': 'knight'}, {'id': 13084, 'name': 'king'}, {'id': 177128, 'name': 'excalibur'}]
90414	[{'id': 187056, 'name': 'woman director'}]
188870	[]
215373	[]
78149	[{'id': 214956, 'name': 'alan smithee'}]
15513	[]
31220	[{'id': 641, 'name': 'single parent'}, {'id': 818, 'name': 'based on novel'}, {'id': 1963, 'name': 'expedition'}, {'id': 1992, 'name': 'professor'}, {'id': 3616, 'name': 'college'}, {'id': 7540, 'name': 'circumcision'}, {'id': 10235, 'name': 'family relationships'}, {'id': 10787, 'name': 'jungle'}, {'id': 10983, 'name': 'anthropology'}, {'id': 15149, 'name': 'monkey'}, {'id': 156181, 'name': 'lec…
13907	[{'id': 12990, 'name': 'singing'}, {'id': 178423, 'name': 'embryo'}, {'id': 178424, 'name': 'living under the bridge'}, {'id': 178425, 'name': 'music rights'}]
29825	[{'id': 572, 'name': 'sex'}, {'id': 1003, 'name': 'photographer'}, {'id': 2483, 'name': 'nudity'}, {'id': 8201, 'name': 'satire'}, {'id': 8438, 'name': 'job'}, {'id': 10410, 'name': 'conspiracy'}, {'id': 14818, 'name': 'model'}, {'id': 15479, 'name': 'fashion'}, {'id': 40950, 'name': 'waiter'}, {'id': 160190, 'name': 'aspiration'}, {'id': 168346, 'name': 'manhattan, new york city'}, {'id': 180340…
10622	[{'id': 736, 'name': 'journalist'}, {'id': 779, 'name': 'martial arts'}, {'id': 1650, 'name': 'cook'}, {'id': 2231, 'name': 'drug dealer'}]
30020	[{'id': 789, 'name': 'muslim'}, {'id': 209997, 'name': 'iranian new wave'}]
17139	[{'id': 3683, 'name': 'law and ethics'}]
34582	[{'id': 2095, 'name': 'anti hero'}, {'id': 3864, 'name': 'false identity'}, {'id': 4461, 'name': 'postman'}]
10216	[{'id': 521, 'name': 'washington d.c.'}, {'id': 1475, 'name': 'telepathy'}, {'id': 1718, 'name': 'dna'}, {'id': 3070, 'name': 'mercenary'}, {'id': 4375, 'name': 'transformation'}, {'id': 6898, 'name': 'quarantine'}, {'id': 9410, 'name': 'hybrid'}, {'id': 10562, 'name': 'on the run'}, {'id': 10714, 'name': 'serial killer'}, {'id': 11265, 'name': 'mind reading'}, {'id': 11628, 'name': 'cloning'}, {…
9771	[{'id': 1480, 'name': 'baseball'}, {'id': 1482, 'name': 'trainer'}, {'id': 3605, 'name': 'baseball bat'}, {'id': 3658, 'name': 'career'}, {'id': 4613, 'name': 'training'}, {'id': 6075, 'name': 'sport'}]
24560	[{'id': 5332, 'name': 'greed'}, {'id': 7597, 'name': 'dollar'}, {'id': 8739, 'name': 'jackpot'}, {'id': 10530, 'name': 'atlantic city'}, {'id': 10594, 'name': 'money'}, {'id': 176516, 'name': 'slot machine'}]
76330	[{'id': 1416, 'name': 'jazz'}, {'id': 1808, 'name': 'lover (female)'}, {'id': 2560, 'name': 'paparazzi'}, {'id': 3282, 'name': 'gondola'}, {'id': 9935, 'name': 'travel'}, {'id': 187056, 'name': 'woman director'}]
9448	[{'id': 5413, 'name': 'bungee-jump'}, {'id': 10123, 'name': 'dark comedy'}, {'id': 11732, 'name': 'cigarette smoking'}, {'id': 18512, 'name': 'slow motion'}, {'id': 34053, 'name': 'video store'}, {'id': 159514, 'name': 'subtitled scene'}, {'id': 161992, 'name': 'kosher'}, {'id': 161994, 'name': 'stealing a car'}, {'id': 161996, 'name': 'movie poster'}, {'id': 161998, 'name': 'night vision goggles…
38618	[{'id': 409, 'name': 'africa'}, {'id': 7347, 'name': 'tarzan'}]
18316	[{'id': 1812, 'name': 'fbi'}, {'id': 9276, 'name': 'truck'}]
78373	[{'id': 1415, 'name': 'small town'}, {'id': 1556, 'name': 'texas'}]
77514	[{'id': 549, 'name': 'prostitute'}, {'id': 2708, 'name': 'hitman'}, {'id': 163751, 'name': 'translator'}]
49474	[]
4415	[{'id': 769, 'name': 'falsely accused'}, {'id': 1563, 'name': 'prisoner'}, {'id': 1936, 'name': 'blackmail'}, {'id': 4319, 'name': 'french revolution'}, {'id': 6170, 'name': 'motherly love'}]
39467	[{'id': 1566, 'name': 'dream'}]
55561	[{'id': 10183, 'name': 'independent film'}, {'id': 187056, 'name': 'woman director'}]
8656	[{'id': 840, 'name': 'usa president'}, {'id': 1432, 'name': 'nasa'}, {'id': 3337, 'name': 'metereologist'}, {'id': 4040, 'name': 'space mission'}, {'id': 4803, 'name': 'comet'}, {'id': 5096, 'name': 'natural disaster'}, {'id': 6941, 'name': 'tsunami'}, {'id': 10222, 'name': 'astronomer'}, {'id': 14626, 'name': 'astronaut'}, {'id': 187056, 'name': 'woman director'}, {'id': 199076, 'name': 'disaste…
209345	[]
58680	[{'id': 4513, 'name': 'blind date'}, {'id': 9673, 'name': 'love'}, {'id': 168346, 'name': 'manhattan, new york city'}, {'id': 187056, 'name': 'woman director'}]
35161	[{'id': 236, 'name': 'suicide'}, {'id': 1329, 'name': 'canada'}, {'id': 5829, 'name': 'nova scotia'}, {'id': 10041, 'name': 'dysfunctional family'}, {'id': 10183, 'name': 'independent film'}, {'id': 33458, 'name': 'gay man'}, {'id': 155808, 'name': 'hometown'}, {'id': 156455, 'name': 'unhappiness'}, {'id': 158718, 'name': 'lgbt'}, {'id': 181755, 'name': 'dealing with the past'}]
35796	[{'id': 572, 'name': 'sex'}, {'id': 1326, 'name': 'infidelity'}, {'id': 2026, 'name': 'lawnmower'}, {'id': 2483, 'name': 'nudity'}, {'id': 3301, 'name': 'suspicion'}, {'id': 4126, 'name': 'fascination'}, {'id': 6054, 'name': 'friendship'}, {'id': 8508, 'name': 'party'}, {'id': 10329, 'name': 'wealth'}, {'id': 12987, 'name': 'poverty'}, {'id': 156042, 'name': 'hypocrisy'}, {'id': 178649, 'name': '…
18937	[]
929	[{'id': 1328, 'name': 'secret'}, {'id': 1815, 'name': 'atomic bomb'}, {'id': 2051, 'name': 'intelligence'}, {'id': 2534, 'name': 'missile'}, {'id': 2535, 'name': 'destroy'}, {'id': 3735, 'name': 'boat accident'}, {'id': 4527, 'name': 'flowerpot'}, {'id': 4593, 'name': 'atomic bomb test'}, {'id': 4595, 'name': 'u.s. army'}, {'id': 5698, 'name': 'egg'}, {'id': 7671, 'name': 'godzilla'}, {'id': 1314…
9452	[{'id': 3045, 'name': 'mission of murder'}, {'id': 6078, 'name': 'politics'}, {'id': 6085, 'name': 'election campaign'}, {'id': 41156, 'name': 'liberal'}, {'id': 165347, 'name': 'swearing'}, {'id': 169086, 'name': 'political satire'}, {'id': 207009, 'name': 'hip hop culture'}]
1878	[{'id': 167799, 'name': 'gonzo journalist'}, {'id': 167805, 'name': 'sweaty face'}, {'id': 167808, 'name': 'fake identity'}, {'id': 167809, 'name': 'wedding chapel'}, {'id': 167812, 'name': 'grapefruit'}, {'id': 167818, 'name': 'cadillac convertible'}, {'id': 167822, 'name': 'gibberish'}, {'id': 167830, 'name': 'corvette stingray'}, {'id': 167833, 'name': 'police convention'}]
9844	[{'id': 237, 'name': 'gay'}, {'id': 3134, 'name': 'louisiana'}, {'id': 3737, 'name': 'dying and death'}, {'id': 6669, 'name': 'step father'}, {'id': 10183, 'name': 'independent film'}, {'id': 10508, 'name': 'teacher'}, {'id': 34079, 'name': 'death'}]
40505	[]
14342	[{'id': 1721, 'name': 'fight'}, {'id': 3930, 'name': 'bravery'}, {'id': 9253, 'name': 'slapstick'}, {'id': 10322, 'name': 'native american'}, {'id': 10468, 'name': 'bear'}, {'id': 165577, 'name': 'interracial love'}, {'id': 173486, 'name': 'drinking contest'}, {'id': 220448, 'name': 'bipolar disorder'}, {'id': 221615, 'name': 'mauling'}]
9715	[{'id': 1556, 'name': 'texas'}, {'id': 2285, 'name': 'telegram'}, {'id': 2300, 'name': 'despair'}, {'id': 2982, 'name': "leaving one's family"}, {'id': 3739, 'name': 'funeral'}, {'id': 4328, 'name': 'costume'}, {'id': 6203, 'name': 'loss'}, {'id': 6270, 'name': 'high school'}, {'id': 11297, 'name': 'judgment'}, {'id': 15162, 'name': 'dog'}, {'id': 41171, 'name': 'pond'}]
26610	[{'id': 11004, 'name': 'rural setting'}, {'id': 191820, 'name': 'nordic noir'}]
20064	[{'id': 8029, 'name': 'drama'}]
40961	[{'id': 2833, 'name': 'psychoanalysis'}, {'id': 3125, 'name': 'razor'}, {'id': 10292, 'name': 'gore'}, {'id': 10323, 'name': 'psychiatric hospital'}, {'id': 10714, 'name': 'serial killer'}, {'id': 11268, 'name': 'psychologist'}, {'id': 11612, 'name': 'hospital'}, {'id': 14698, 'name': 'throat slitting'}, {'id': 15127, 'name': 'killer'}, {'id': 158203, 'name': 'straight razor'}, {'id': 190007, 'na…
1965	[{'id': 931, 'name': 'jealousy'}, {'id': 1936, 'name': 'blackmail'}, {'id': 2679, 'name': 'artist'}, {'id': 3152, 'name': 'planned murder'}, {'id': 34094, 'name': 'extramarital affair'}]
312	[{'id': 220, 'name': 'berlin'}, {'id': 936, 'name': 'loss of mother'}, {'id': 1412, 'name': 'becoming an adult'}, {'id': 1635, 'name': 'deaf-mute'}, {'id': 1638, 'name': 'translation'}, {'id': 1639, 'name': 'clarinet'}, {'id': 1640, 'name': 'conservatory'}, {'id': 1642, 'name': 'bicycle accident'}, {'id': 1643, 'name': 'deafness'}, {'id': 3737, 'name': 'dying and death'}, {'id': 3768, 'name': 're…
6068	[{'id': 191088, 'name': 'overleven'}, {'id': 191089, 'name': 'family guy'}]
15037	[{'id': 567, 'name': 'alcohol'}, {'id': 802, 'name': 'regret'}, {'id': 1013, 'name': 'homophobia'}, {'id': 2135, 'name': 'radio'}, {'id': 2920, 'name': 'cheerleader'}, {'id': 3452, 'name': 'love letter'}, {'id': 3616, 'name': 'college'}, {'id': 3687, 'name': 'graduation'}, {'id': 4044, 'name': 'groupie'}, {'id': 4328, 'name': 'costume'}, {'id': 5801, 'name': 'nerd'}, {'id': 6270, 'name': 'high sc…
50043	[{'id': 4178, 'name': 'courtesan'}, {'id': 9673, 'name': 'love'}, {'id': 9748, 'name': 'revenge'}]
37636	[{'id': 572, 'name': 'sex'}, {'id': 1003, 'name': 'photographer'}, {'id': 2483, 'name': 'nudity'}, {'id': 2804, 'name': 'exploitation'}, {'id': 3658, 'name': 'career'}, {'id': 4620, 'name': 'magazine'}, {'id': 6025, 'name': 'photography'}, {'id': 6782, 'name': 'addiction'}, {'id': 9673, 'name': 'love'}, {'id': 10768, 'name': 'lesbian'}, {'id': 14964, 'name': 'drug'}, {'id': 174420, 'name': 'inter…
17044	[]
60951	[{'id': 1160, 'name': 'egypt'}, {'id': 4381, 'name': 'napoleon'}, {'id': 4478, 'name': 'leopard'}, {'id': 187056, 'name': 'woman director'}]
21334	[{'id': 1155, 'name': 'brother sister relationship'}, {'id': 6069, 'name': 'class'}, {'id': 161837, 'name': 'foot race'}]
416437	[]
32284	[{'id': 246, 'name': 'dancing'}, {'id': 572, 'name': 'sex'}, {'id': 931, 'name': 'jealousy'}, {'id': 1566, 'name': 'dream'}, {'id': 4142, 'name': 'insomnia'}, {'id': 6149, 'name': 'police'}, {'id': 9673, 'name': 'love'}, {'id': 9713, 'name': 'friends'}, {'id': 14766, 'name': 'cafe'}]
51955	[]
37410	[{'id': 567, 'name': 'alcohol'}, {'id': 6078, 'name': 'politics'}, {'id': 9826, 'name': 'murder'}, {'id': 10232, 'name': 'fame'}, {'id': 10594, 'name': 'money'}, {'id': 14964, 'name': 'drug'}]
47481	[{'id': 254, 'name': 'france'}, {'id': 10809, 'name': 'teenage girl'}, {'id': 33896, 'name': 'montage'}]
53765	[{'id': 931, 'name': 'jealousy'}, {'id': 7101, 'name': 'substitute teacher'}, {'id': 10183, 'name': 'independent film'}]
10674	[{'id': 2156, 'name': 'homeland'}, {'id': 4344, 'name': 'musical'}, {'id': 4613, 'name': 'training'}, {'id': 5600, 'name': 'daughter'}, {'id': 5719, 'name': 'cricket'}, {'id': 7376, 'name': 'princess'}, {'id': 12554, 'name': 'dragon'}, {'id': 157904, 'name': 'luck'}]
136134	[{'id': 736, 'name': 'journalist'}, {'id': 9826, 'name': 'murder'}, {'id': 14985, 'name': 'ireland'}, {'id': 41022, 'name': 'protestant'}]
846	[{'id': 258, 'name': 'bomb'}, {'id': 720, 'name': 'helicopter'}, {'id': 1328, 'name': 'secret'}, {'id': 1523, 'name': 'obsession'}, {'id': 1603, 'name': 'extraterrestrial technology'}, {'id': 1812, 'name': 'fbi'}, {'id': 1826, 'name': 'space marine'}, {'id': 2766, 'name': 'mutation'}, {'id': 2908, 'name': 'secret society'}, {'id': 3271, 'name': 'secret organization'}, {'id': 3288, 'name': 'secret…
12655	[{'id': 255, 'name': 'male nudity'}, {'id': 1562, 'name': 'hostage'}, {'id': 3149, 'name': 'gangster boss'}, {'id': 3398, 'name': 'release from prison'}, {'id': 4729, 'name': 'dublin'}, {'id': 11018, 'name': 'irish'}, {'id': 160488, 'name': 'hoodlum'}]
3050	[{'id': 167625, 'name': 'talking to animals'}, {'id': 187056, 'name': 'woman director'}]
1389	[{'id': 736, 'name': 'journalist'}, {'id': 3303, 'name': 'bedroom'}, {'id': 8806, 'name': 'purse'}, {'id': 9098, 'name': 'trunk'}, {'id': 155552, 'name': 'elmore leonard'}]
11020	[{'id': 1820, 'name': 'trip'}, {'id': 5657, 'name': 'australia'}, {'id': 6783, 'name': 'orphanage'}, {'id': 7665, 'name': "girls' boarding school"}, {'id': 9054, 'name': 'hanging rock'}, {'id': 9672, 'name': 'based on true story'}, {'id': 9937, 'name': 'suspense'}, {'id': 9950, 'name': 'thriller'}]
20862	[]
108548	[]
9464	[{'id': 378, 'name': 'prison'}, {'id': 395, 'name': 'gambling'}, {'id': 5887, 'name': 'compulsive gambling'}]
95	[{'id': 83, 'name': 'saving the world'}, {'id': 90, 'name': 'paris'}, {'id': 305, 'name': 'moon'}, {'id': 843, 'name': 'cataclysm'}, {'id': 1423, 'name': 'asteroid'}, {'id': 1430, 'name': 'self sacrifice'}, {'id': 1432, 'name': 'nasa'}, {'id': 1826, 'name': 'space marine'}, {'id': 1872, 'name': 'loss of father'}, {'id': 5600, 'name': 'daughter'}, {'id': 9882, 'name': 'space'}, {'id': 13027, 'name…
944	[{'id': 167377, 'name': 'lapd'}, {'id': 167381, 'name': 'house on fire'}, {'id': 188944, 'name': 'revolver'}]
35680	[{'id': 10103, 'name': 'children'}, {'id': 187056, 'name': 'woman director'}]
11551	[{'id': 3599, 'name': 'defense industry'}, {'id': 6476, 'name': 'toy shop'}, {'id': 7136, 'name': 'technical toy'}, {'id': 13065, 'name': 'soldier'}, {'id': 156337, 'name': 'prototype'}, {'id': 180691, 'name': 'killer toys'}, {'id': 187065, 'name': 'toy comes to life'}]
473	[{'id': 2157, 'name': 'hacker'}, {'id': 2303, 'name': 'mathematician'}, {'id': 2358, 'name': 'helix'}, {'id': 2359, 'name': 'headache'}, {'id': 2362, 'name': 'chaos theory'}, {'id': 2390, 'name': 'migraine'}, {'id': 6009, 'name': 'mathematics'}, {'id': 6255, 'name': 'insanity'}, {'id': 6257, 'name': 'genius'}]
102304	[{'id': 572, 'name': 'sex'}, {'id': 586, 'name': 'new jersey'}, {'id': 13130, 'name': 'teenager'}, {'id': 14964, 'name': 'drug'}, {'id': 187056, 'name': 'woman director'}]
544	[{'id': 3262, 'name': 'surgeon'}, {'id': 6844, 'name': 'stalker'}, {'id': 9799, 'name': 'romantic comedy'}, {'id': 11223, 'name': 'dream girl'}, {'id': 15027, 'name': 'taboo'}, {'id': 155457, 'name': 'screwball comedy'}, {'id': 158502, 'name': 'frisbee'}, {'id': 158505, 'name': 'troubadour'}, {'id': 158507, 'name': 'gross out comedy'}, {'id': 194413, 'name': 'intellectual disability'}]
10513	[{'id': 387, 'name': 'california'}, {'id': 2080, 'name': 'stewardess'}, {'id': 3002, 'name': 'fog'}, {'id': 3393, 'name': 'tombstone'}, {'id': 4382, 'name': 'flashlight'}, {'id': 4812, 'name': 'plan'}, {'id': 6506, 'name': 'resurrection'}, {'id': 9951, 'name': 'alien'}, {'id': 12377, 'name': 'zombie'}, {'id': 14909, 'name': 'alien invasion'}, {'id': 158726, 'name': 'wooden'}, {'id': 158727, 'name…
28966	[{'id': 90, 'name': 'paris'}, {'id': 2504, 'name': 'world war i'}, {'id': 6054, 'name': 'friendship'}, {'id': 10141, 'name': 'battlefield'}, {'id': 10237, 'name': 'aerial combat'}, {'id': 33638, 'name': 'warfare'}, {'id': 154802, 'name': 'silent film'}, {'id': 185454, 'name': 'u.s. military'}, {'id': 234078, 'name': 'fighter pilots'}]
65203	[{'id': 4344, 'name': 'musical'}, {'id': 10229, 'name': 'singer'}, {'id': 156764, 'name': 'pre-code'}, {'id': 162487, 'name': 'wisecrack humor'}, {'id': 193649, 'name': 'early sound film'}, {'id': 215678, 'name': 'partially lost film'}]
143	[{'id': 74, 'name': 'germany'}, {'id': 260, 'name': 'disillusion'}, {'id': 2504, 'name': 'world war i'}, {'id': 6092, 'name': 'army'}, {'id': 10075, 'name': 'boot camp'}, {'id': 10141, 'name': 'battlefield'}, {'id': 11139, 'name': 'steel helmet'}, {'id': 18543, 'name': 'combat'}, {'id': 33638, 'name': 'warfare'}, {'id': 188725, 'name': 'trenches'}, {'id': 227807, 'name': 'young soldier'}, {'id': …
42861	[{'id': 918, 'name': 'newspaper'}, {'id': 2493, 'name': 'oklahoma'}, {'id': 9454, 'name': 'frontier'}, {'id': 156080, 'name': 'newspaper editor'}, {'id': 193605, 'name': 'land rush'}]
33680	[{'id': 612, 'name': 'hotel'}, {'id': 1317, 'name': 'card game'}, {'id': 1437, 'name': 'burglar'}, {'id': 2456, 'name': 'industrialist'}, {'id': 8627, 'name': 'stolen money'}, {'id': 9552, 'name': 'baron'}, {'id': 9661, 'name': 'dying man'}, {'id': 9826, 'name': 'murder'}, {'id': 10703, 'name': 'tragic love'}, {'id': 33674, 'name': 'conscience'}, {'id': 156236, 'name': 'jewel thief'}, {'id': 1690…
56164	[]
12311	[{'id': 800, 'name': 'bounty'}, {'id': 1316, 'name': 'captain'}, {'id': 1422, 'name': 'boat'}, {'id': 1860, 'name': 'mutiny'}, {'id': 2041, 'name': 'island'}, {'id': 3180, 'name': 'sailing'}, {'id': 3799, 'name': 'ship'}, {'id': 6611, 'name': 'tahiti'}, {'id': 168297, 'name': 'tyrant'}, {'id': 170314, 'name': 'flogging'}, {'id': 181240, 'name': 'voyage'}]
43277	[{'id': 33879, 'name': 'producer'}, {'id': 156028, 'name': 'broadway'}, {'id': 190122, 'name': 'ziegfeld'}]
43278	[{'id': 5565, 'name': 'biography'}, {'id': 6165, 'name': 'historical figure'}, {'id': 13028, 'name': 'writer'}, {'id': 193275, 'name': "devil's island"}]
34106	[{'id': 2693, 'name': 'monopoly'}, {'id': 5728, 'name': 'tycoon'}, {'id': 6095, 'name': 'house'}, {'id': 9673, 'name': 'love'}, {'id': 9713, 'name': 'friends'}, {'id': 10483, 'name': 'eccentric'}, {'id': 11677, 'name': 'secretary'}, {'id': 11678, 'name': 'free spirit'}, {'id': 182625, 'name': 'rich snob'}, {'id': 191786, 'name': 'stenographer'}]
43266	[{'id': 1209, 'name': 'wales'}, {'id': 11004, 'name': 'rural setting'}, {'id': 164742, 'name': 'coal mining'}]
27367	[{'id': 392, 'name': 'england'}, {'id': 818, 'name': 'based on novel'}, {'id': 1562, 'name': 'hostage'}, {'id': 1956, 'name': 'world war ii'}, {'id': 1968, 'name': 'prisoners of war'}, {'id': 3203, 'name': 'pilot'}, {'id': 3259, 'name': 'rose'}, {'id': 33701, 'name': 'river patrol'}, {'id': 33702, 'name': 'bombing'}, {'id': 197413, 'name': 'dunkirk'}]
17661	[{'id': 10093, 'name': 'priest'}]
28580	[{'id': 1333, 'name': 'desperation'}, {'id': 2677, 'name': 'weekend'}, {'id': 6662, 'name': 'delirium'}, {'id': 6782, 'name': 'addiction'}, {'id': 7464, 'name': 'alcoholism'}, {'id': 13028, 'name': 'writer'}, {'id': 33457, 'name': 'alcoholic'}, {'id': 156318, 'name': 'bats'}, {'id': 161043, 'name': 'suicidal thoughts'}, {'id': 171567, 'name': 'low self esteem'}, {'id': 195402, 'name': 'film noir'…
887	[{'id': 279, 'name': 'usa'}, {'id': 447, 'name': 'post traumatic stress disorder'}, {'id': 1543, 'name': 'war veteran'}, {'id': 1956, 'name': 'world war ii'}, {'id': 2367, 'name': 'rehabilitation'}, {'id': 2425, 'name': 'bodily disabled person'}]
33667	[{'id': 10144, 'name': 'anti semitism'}, {'id': 13065, 'name': 'soldier'}]
23383	[{'id': 497, 'name': 'shakespeare'}, {'id': 2123, 'name': 'father murder'}]
25430	[{'id': 531, 'name': 'southern usa'}, {'id': 818, 'name': 'based on novel'}, {'id': 918, 'name': 'newspaper'}, {'id': 3089, 'name': 'oscar award'}, {'id': 5744, 'name': 'governor'}, {'id': 6078, 'name': 'politics'}, {'id': 6083, 'name': 'politician'}, {'id': 6974, 'name': 'rise and fall'}, {'id': 12193, 'name': 'reporter'}, {'id': 14548, 'name': 'political assassination'}, {'id': 156024, 'name': …
27191	[{'id': 291, 'name': 'circus'}, {'id': 41585, 'name': 'travelling circus'}]
11426	[{'id': 1668, 'name': 'hawaii'}, {'id': 2539, 'name': 'harassment'}, {'id': 3365, 'name': 'pearl harbor'}, {'id': 33702, 'name': 'bombing'}, {'id': 158372, 'name': 'military life'}, {'id': 191110, 'name': 'army base'}]
654	[{'id': 9826, 'name': 'murder'}, {'id': 9937, 'name': 'suspense'}, {'id': 15137, 'name': 'union'}, {'id': 47079, 'name': 'dock'}, {'id': 69467, 'name': 'longshoreman'}, {'id': 156151, 'name': 'pigeon'}]
15919	[{'id': 4452, 'name': 'butcher'}, {'id': 6038, 'name': 'marriage'}, {'id': 9673, 'name': 'love'}, {'id': 10508, 'name': 'teacher'}, {'id': 11590, 'name': 'italian american'}, {'id': 12544, 'name': 'crying'}, {'id': 14646, 'name': 'overbearing mother'}, {'id': 186403, 'name': 'dance hall'}, {'id': 210019, 'name': 'old maid'}]
1725	[{'id': 100, 'name': 'slum'}, {'id': 542, 'name': 'street gang'}, {'id': 699, 'name': 'love at first sight'}, {'id': 797, 'name': 'showdown'}, {'id': 2124, 'name': 'puerto rican'}, {'id': 2356, 'name': 'immigrant'}, {'id': 3306, 'name': 'highway'}, {'id': 3691, 'name': 'forbidden love'}, {'id': 4344, 'name': 'musical'}, {'id': 9823, 'name': 'rivalry'}, {'id': 9932, 'name': 'feud'}, {'id': 10131, …
5769	[{'id': 5626, 'name': 'from rags to riches'}, {'id': 18015, 'name': 'tutor'}, {'id': 222842, 'name': 'squire'}]
874	[{'id': 392, 'name': 'england'}, {'id': 717, 'name': 'pope'}, {'id': 1829, 'name': 'beheading'}, {'id': 2122, 'name': 'death penalty'}, {'id': 4350, 'name': 'thomas more'}, {'id': 4351, 'name': 'protestant church'}, {'id': 4352, 'name': 'thomas cromwell'}, {'id': 4353, 'name': 'oath'}, {'id': 190285, 'name': 'henry viii'}]
10633	[{'id': 531, 'name': 'southern usa'}, {'id': 577, 'name': 'black people'}, {'id': 1415, 'name': 'small town'}, {'id': 2993, 'name': 'police chief'}, {'id': 3879, 'name': 'suspect'}, {'id': 7856, 'name': 'racist'}, {'id': 12532, 'name': 'african american'}, {'id': 14783, 'name': 'false accusations'}, {'id': 15321, 'name': 'police station'}, {'id': 41385, 'name': 'racial tension'}]
17917	[{'id': 3430, 'name': 'pickpocket'}, {'id': 4344, 'name': 'musical'}, {'id': 8250, 'name': 'victorian england'}, {'id': 13014, 'name': 'orphan'}]
3116	[{'id': 1879, 'name': 'shower'}]
1051	[{'id': 796, 'name': 'police brutality'}, {'id': 916, 'name': 'marseille'}, {'id': 1759, 'name': 'night life'}, {'id': 2013, 'name': 'attempted murder'}, {'id': 2231, 'name': 'drug dealer'}, {'id': 2235, 'name': 'drug mule'}, {'id': 3149, 'name': 'gangster boss'}, {'id': 3391, 'name': 'drug smuggle'}, {'id': 4654, 'name': 'undercover agent'}, {'id': 4655, 'name': 'hijacking of train'}, {'id': 238…
1366	[{'id': 240, 'name': 'underdog'}, {'id': 276, 'name': 'philadelphia'}, {'id': 396, 'name': 'transporter'}, {'id': 700, 'name': 'italo-american'}, {'id': 1721, 'name': 'fight'}, {'id': 2038, 'name': "love of one's life"}, {'id': 2416, 'name': 'publicity'}, {'id': 2792, 'name': 'boxer'}, {'id': 4097, 'name': 'independence'}, {'id': 4487, 'name': 'boxing match'}, {'id': 4613, 'name': 'training'}, {'…
12102	[{'id': 1157, 'name': 'wife husband relationship'}, {'id': 4056, 'name': 'custody battle'}, {'id': 6038, 'name': 'marriage'}, {'id': 14652, 'name': 'falling from height'}, {'id': 15160, 'name': 'divorce'}, {'id': 18035, 'name': 'family'}, {'id': 33494, 'name': 'couple'}, {'id': 162219, 'name': 'selfishness'}, {'id': 168346, 'name': 'manhattan, new york city'}, {'id': 178364, 'name': 'child custod…
16619	[{'id': 447, 'name': 'post traumatic stress disorder'}, {'id': 894, 'name': 'depression'}, {'id': 1252, 'name': 'suicide attempt'}, {'id': 9872, 'name': 'grief'}, {'id': 10041, 'name': 'dysfunctional family'}, {'id': 33720, 'name': 'guilt'}, {'id': 159138, 'name': 'death of son'}, {'id': 172291, 'name': 'grieving'}]
9443	[{'id': 240, 'name': 'underdog'}, {'id': 388, 'name': 'scotland'}, {'id': 835, 'name': 'jewry'}, {'id': 1627, 'name': 'patriotism'}, {'id': 2070, 'name': 'olympic games'}, {'id': 2606, 'name': 'jew'}, {'id': 3044, 'name': 'olympian sports team'}, {'id': 3734, 'name': 'ambition'}]
11050	[{'id': 4549, 'name': 'loss of husband'}, {'id': 10163, 'name': 'cancer'}, {'id': 10707, 'name': 'mother daughter relationship'}, {'id': 14768, 'name': 'single mother'}, {'id': 183896, 'name': 'neighbor neighbor relationship'}]
606	[{'id': 238179, 'name': 'skab under tv'}, {'id': 238239, 'name': 'bagved'}, {'id': 238240, 'name': 'Øverste hylde'}]
746	[{'id': 188, 'name': 'buddhism'}, {'id': 233, 'name': 'japan'}, {'id': 236, 'name': 'suicide'}, {'id': 478, 'name': 'china'}, {'id': 1252, 'name': 'suicide attempt'}, {'id': 1327, 'name': 'war crimes'}, {'id': 1412, 'name': 'becoming an adult'}, {'id': 1533, 'name': 'isolation'}, {'id': 1601, 'name': 'war on drugs'}, {'id': 2020, 'name': 'revolution'}, {'id': 2280, 'name': 'emperor'}, {'id': 2692…
380	[{'id': 30, 'name': 'individual'}, {'id': 791, 'name': 'mentally disabled'}, {'id': 1646, 'name': 'autism'}, {'id': 1872, 'name': 'loss of father'}, {'id': 1873, 'name': 'yuppie'}, {'id': 1874, 'name': 'car dealer'}, {'id': 1906, 'name': 'egocentrism'}, {'id': 9935, 'name': 'travel'}, {'id': 11428, 'name': 'convertible'}, {'id': 15106, 'name': 'psychiatrist'}, {'id': 179431, 'name': 'duringcredit…
403	[{'id': 30, 'name': 'individual'}, {'id': 577, 'name': 'black people'}, {'id': 2072, 'name': 'chauffeur'}, {'id': 2076, 'name': 'atlanta'}, {'id': 4129, 'name': 'widow'}, {'id': 10144, 'name': 'anti semitism'}, {'id': 11508, 'name': 'jewish'}, {'id': 12532, 'name': 'african american'}, {'id': 33885, 'name': 'car'}, {'id': 211660, 'name': 'old age'}]
11485	[{'id': 378, 'name': 'prison'}, {'id': 3430, 'name': 'pickpocket'}, {'id': 4367, 'name': 'jinx'}, {'id': 4671, 'name': 'bad luck'}, {'id': 13027, 'name': 'wedding'}]
466	[{'id': 242, 'name': 'new york'}, {'id': 549, 'name': 'prostitute'}, {'id': 703, 'name': 'detective'}, {'id': 977, 'name': 'cat'}, {'id': 1523, 'name': 'obsession'}, {'id': 1667, 'name': 'pimp'}, {'id': 2375, 'name': 'junkie'}, {'id': 2376, 'name': 'perversity'}, {'id': 2380, 'name': 'audio tape'}, {'id': 9937, 'name': 'suspense'}, {'id': 11268, 'name': 'psychologist'}, {'id': 156091, 'name': 'mi…
13820	[{'id': 387, 'name': 'california'}, {'id': 2150, 'name': 'cocaine'}, {'id': 2964, 'name': 'future'}, {'id': 4470, 'name': 'punk'}, {'id': 4934, 'name': 'theory'}, {'id': 6027, 'name': 'music'}, {'id': 6149, 'name': 'police'}, {'id': 6158, 'name': 'cult'}, {'id': 8900, 'name': 'rocker'}, {'id': 9738, 'name': 'ufo'}, {'id': 9887, 'name': 'surrealism'}, {'id': 9951, 'name': 'alien'}, {'id': 10183, '…
15389	[{'id': 213, 'name': 'upper class'}, {'id': 242, 'name': 'new york'}, {'id': 10183, 'name': 'independent film'}, {'id': 191790, 'name': 'debutante'}, {'id': 206298, 'name': 'young adult'}]
13597	[{'id': 2158, 'name': 'maze'}, {'id': 3098, 'name': 'castle'}, {'id': 6300, 'name': 'puppet'}, {'id': 9887, 'name': 'surrealism'}, {'id': 18129, 'name': 'labyrinth'}, {'id': 170362, 'name': 'fantasy world'}, {'id': 189094, 'name': 'goblin'}]
2108	[{'id': 6270, 'name': 'high school'}, {'id': 6291, 'name': 'tardy hall'}, {'id': 13130, 'name': 'teenager'}, {'id': 15299, 'name': 'detention'}]
10014	[{'id': 237, 'name': 'gay'}, {'id': 246, 'name': 'dancing'}, {'id': 657, 'name': 'fire'}, {'id': 2913, 'name': 'diary'}, {'id': 3030, 'name': 'nightmare'}, {'id': 3358, 'name': 'haunted house'}, {'id': 4375, 'name': 'transformation'}, {'id': 6152, 'name': 'supernatural'}, {'id': 6270, 'name': 'high school'}, {'id': 8508, 'name': 'party'}, {'id': 9712, 'name': 'possession'}, {'id': 10170, 'name': …
10072	[{'id': 2655, 'name': 'group therapy'}, {'id': 3030, 'name': 'nightmare'}, {'id': 3363, 'name': 'hypnosis'}, {'id': 18029, 'name': 'trapped'}, {'id': 33457, 'name': 'alcoholic'}, {'id': 41329, 'name': 'mental illness'}, {'id': 161207, 'name': 'catholicism'}, {'id': 170383, 'name': 'disfigurement'}, {'id': 179878, 'name': 'sleepwalking'}, {'id': 190007, 'name': 'mental hospital'}, {'id': 203360, '…
10131	[{'id': 779, 'name': 'martial arts'}, {'id': 3030, 'name': 'nightmare'}, {'id': 6152, 'name': 'supernatural'}, {'id': 6270, 'name': 'high school'}, {'id': 6506, 'name': 'resurrection'}, {'id': 9663, 'name': 'sequel'}, {'id': 10738, 'name': 'diner'}, {'id': 33457, 'name': 'alcoholic'}, {'id': 170383, 'name': 'disfigurement'}, {'id': 225209, 'name': 'dreams'}]
10160	[{'id': 745, 'name': 'nun'}, {'id': 1009, 'name': 'baby'}, {'id': 1299, 'name': 'monster'}, {'id': 2884, 'name': 'asylum'}, {'id': 3030, 'name': 'nightmare'}, {'id': 6152, 'name': 'supernatural'}, {'id': 6506, 'name': 'resurrection'}, {'id': 10629, 'name': 'vision'}, {'id': 13006, 'name': 'torture'}, {'id': 13149, 'name': 'pregnancy'}, {'id': 17985, 'name': 'birth'}, {'id': 170383, 'name': 'disfi…
11284	[{'id': 1453, 'name': 'amnesia'}, {'id': 3030, 'name': 'nightmare'}, {'id': 9820, 'name': 'alternate dimension'}, {'id': 11268, 'name': 'psychologist'}, {'id': 11469, 'name': 'memory loss'}, {'id': 14751, 'name': 'youth'}, {'id': 15127, 'name': 'killer'}, {'id': 170383, 'name': 'disfigurement'}, {'id': 179431, 'name': 'duringcreditsstinger'}, {'id': 187056, 'name': 'woman director'}, {'id': 22462…
4488	[{'id': 793, 'name': 'drowning'}, {'id': 1889, 'name': 'lake'}, {'id': 3623, 'name': 'cabin'}, {'id': 6158, 'name': 'cult'}, {'id': 9748, 'name': 'revenge'}, {'id': 9826, 'name': 'murder'}, {'id': 11663, 'name': 'camp'}, {'id': 12339, 'name': 'slasher'}, {'id': 13073, 'name': 'fear'}, {'id': 13088, 'name': 'summer'}, {'id': 13130, 'name': 'teenager'}, {'id': 14805, 'name': 'maniac'}, {'id': 15227…
9725	[{'id': 1890, 'name': 'camping'}, {'id': 5767, 'name': 'summer camp'}, {'id': 10292, 'name': 'gore'}, {'id': 12339, 'name': 'slasher'}, {'id': 193575, 'name': 'b horror'}, {'id': 207969, 'name': 'brisbane queensland'}]
9728	[{'id': 1889, 'name': 'lake'}, {'id': 5767, 'name': 'summer camp'}, {'id': 9826, 'name': 'murder'}, {'id': 10714, 'name': 'serial killer'}, {'id': 12339, 'name': 'slasher'}, {'id': 13088, 'name': 'summer'}, {'id': 163621, 'name': 'jason voorhees'}, {'id': 163651, 'name': 'one by one'}, {'id': 163652, 'name': 'friday the thirteenth'}]
9730	[{'id': 1889, 'name': 'lake'}, {'id': 6506, 'name': 'resurrection'}, {'id': 10326, 'name': 'morgue'}, {'id': 10714, 'name': 'serial killer'}, {'id': 179422, 'name': 'jason vorhees'}, {'id': 206977, 'name': 'hitchhike'}]
9731	[{'id': 2546, 'name': 'mask'}, {'id': 2800, 'name': 'psychology'}, {'id': 10714, 'name': 'serial killer'}, {'id': 11612, 'name': 'hospital'}, {'id': 13130, 'name': 'teenager'}, {'id': 14676, 'name': 'series of murders'}]
10225	[{'id': 952, 'name': 'lightning'}, {'id': 1227, 'name': 'cemetery'}, {'id': 2546, 'name': 'mask'}, {'id': 12339, 'name': 'slasher'}, {'id': 179422, 'name': 'jason vorhees'}]
10281	[{'id': 1889, 'name': 'lake'}, {'id': 2546, 'name': 'mask'}, {'id': 5086, 'name': 'telekinesis'}, {'id': 6259, 'name': 'psychopath'}, {'id': 12339, 'name': 'slasher'}, {'id': 13130, 'name': 'teenager'}, {'id': 15106, 'name': 'psychiatrist'}, {'id': 179422, 'name': 'jason vorhees'}]
10283	[{'id': 242, 'name': 'new york'}, {'id': 1422, 'name': 'boat'}, {'id': 2546, 'name': 'mask'}, {'id': 6259, 'name': 'psychopath'}, {'id': 6270, 'name': 'high school'}, {'id': 6304, 'name': 'sewerage'}, {'id': 8764, 'name': 'times square'}, {'id': 10714, 'name': 'serial killer'}, {'id': 13130, 'name': 'teenager'}, {'id': 179422, 'name': 'jason vorhees'}]
[truncated: 44,546 more rows]
